# Supplementary material for: Combined Amplicon Pyrosequencing Assays Reveal Presence of the Apicomplexan “type-N” (cf. Gemmocystis cylindrus) and Chromera velia on the Great Barrier Reef, Australia
Source: PLoS One. 2013 Sep 30;8(9):e76095. doi: 10.1371/journal.pone.0076095 (PMC3786883; doi:10.1371/journal.pone.0076095)
Supplement: Table S1 — Summary of Euk1 small subunit rRNA gene 454 assay. (XLSX) [file pone.0076095.s006.xlsx]

## Sheet: Supplementary Table 1
Table S1: Summary of "Euk1" small subunit rRNA gene 454 assay
42a		60a		66-2		176-2		Cluster (97%)	Taxonomy	Highest nBLAST hits (accession number, title)
D	D%	D	D%	D	D%	D	D%
841	0.119664	6691	3.25596	31	0.00717427	195	0.055922	Cluster 1	Alveolata; Dinophyceae; Suessiales; Symbiodiniaceae	DQ838543.1	Symbiodinium sp. type C 18S ribosomal RNA gene, partial sequence
4478	0.637166	874	0.425304	5	0.00115714	394	0.112991	Cluster 2	Alveolata; Dinophyceae; Suessiales; Symbiodiniaceae	DQ838543.1	Symbiodinium sp. type C 18S ribosomal RNA gene, partial sequence
1	0.000142288	13	0.00632603	2816	0.651701	2585	0.741325	Cluster 3	Metazoa; Cnidaria; Anthozoa; Hexacorallia; Scleractinia	AF052887.1	AF052887 Phyllangia mouchezii 18S ribosomal RNA gene, partial sequence
2066	0.293967	0	0	1	0.000231428	1	0.000286779	Cluster 4	NONE	NO-HIT	-
0	0	2	0.000973236	1388	0.321222	0	0	Cluster 5	Metazoa; Cnidaria; Anthozoa; Hexacorallia; Scleractinia	AF052887.1	AF052887 Phyllangia mouchezii 18S ribosomal RNA gene, partial sequence
24	0.00341491	335	0.163017	1	0.000231428	2	0.000573559	Cluster 6	Alveolata; Dinophyceae; Suessiales; Symbiodiniaceae	DQ838543.1	Symbiodinium sp. type C 18S ribosomal RNA gene, partial sequence
0	0	0	0	0	0	291	0.0834528	Cluster 7	Alveolata; Dinophyceae; Suessiales; Symbiodiniaceae	DQ838543.1	Symbiodinium sp. type C 18S ribosomal RNA gene, partial sequence
0	0	224	0.109002	0	0	0	0	Cluster 8	NONE	NO-HIT	-
194	0.0276039	14	0.00681265	0	0	2	0.000573559	Cluster 9	Alveolata; Dinophyceae; Suessiales; Symbiodiniaceae	AB016580.1	Symbiodinium sp. DNA for 18S ribosomal RNA, partial sequence
0	0	169	0.0822384	0	0	0	0	Cluster 10	NONE	NO-HIT	-
0	0	0	0	42	0.00971997	101	0.0289647	Cluster 11	Metazoa; Cnidaria; Anthozoa; Hexacorallia; Scleractinia	AY039209.1	Astrangia danae 18S ribosomal RNA gene, complete sequence
0	0	103	0.0501217	0	0	0	0	Cluster 12	Fungi; Dikarya; Basidiomycota; Agaricomycotina	CP000287.1	Cryptococcus gattii WM276 chromosome B, complete sequence
33	0.0046955	46	0.0223844	0	0	6	0.00172068	Cluster 13	Alveolata; Dinophyceae; Suessiales; Symbiodiniaceae	DQ838543.1	Symbiodinium sp. type C 18S ribosomal RNA gene, partial sequence
0	0	47	0.022871	0	0	14	0.00401491	Cluster 14	Alveolata; Dinophyceae; Suessiales; Symbiodiniaceae	EF419289.1	Symbiodinium sp. clade C clone 13 18S ribosomal RNA gene, partial sequence
0	0	54	0.0262774	0	0	0	0	Cluster 15	Alveolata; Dinophyceae; Suessiales; Symbiodiniaceae	EF419289.1	Symbiodinium sp. clade C clone 13 18S ribosomal RNA gene, partial sequence
35	0.00498008	17	0.00827251	0	0	1	0.000286779	Cluster 16	Alveolata; Dinophyceae; Suessiales; Symbiodiniaceae	DQ838543.1	Symbiodinium sp. type C 18S ribosomal RNA gene, partial sequence
41	0.00583381	0	0	0	0	0	0	Cluster 17	Alveolata; Dinophyceae; Suessiales; Symbiodiniaceae	HM067611.1	Symbiodinium sp. 4-91 18S ribosomal RNA gene, partial sequence
0	0	0	0	34	0.00786855	4	0.00114712	Cluster 18	Metazoa; Cnidaria; Anthozoa; Hexacorallia; Scleractinia	AF052885.1	AF052885 Enallopsammia rostrata 18S ribosomal RNA gene, partial sequence
17	0.0024189	0	0	0	0	20	0.00573559	Cluster 19	Alveolata; Dinophyceae; Suessiales; Symbiodiniaceae	DQ838543.1	Symbiodinium sp. type C 18S ribosomal RNA gene, partial sequence
0	0	31	0.0150852	0	0	0	0	Cluster 20	Alveolata; Dinophyceae; Suessiales; Symbiodiniaceae	EF419289.1	Symbiodinium sp. clade C clone 13 18S ribosomal RNA gene, partial sequence
0	0	28	0.0136253	0	0	0	0	Cluster 21	NONE	NO-HIT	-
22	0.00313034	0	0	0	0	0	0	Cluster 22	Alveolata; Dinophyceae; Suessiales; Symbiodiniaceae	DQ838543.1	Symbiodinium sp. type C 18S ribosomal RNA gene, partial sequence
10	0.00142288	1	0.000486618	0	0	7	0.00200746	Cluster 23	Alveolata; Apicomplexa; Coccidia	AF238264.1	AF238264 Unidentified symbiont Type N clone N:0-1 18S ribosomal RNA gene, partial sequence
17	0.0024189	0	0	0	0	0	0	Cluster 24	Alveolata; Dinophyceae; Gymnodiniales; Gymnodiniaceae	L13719.1	AMMRGSS Amphidinium belauense ribosomal RNA small subunit gene
0	0	14	0.00681265	1	0.000231428	0	0	Cluster 25	Alveolata; Dinophyceae; Suessiales; Symbiodiniaceae	DQ838543.1	Symbiodinium sp. type C 18S ribosomal RNA gene, partial sequence
12	0.00170746	0	0	0	0	2	0.000573559	Cluster 26	Alveolata; Dinophyceae; Suessiales; Symbiodiniaceae	DQ838543.1	Symbiodinium sp. type C 18S ribosomal RNA gene, partial sequence
11	0.00156517	0	0	0	0	2	0.000573559	Cluster 27	Alveolata; Dinophyceae; Suessiales; Symbiodiniaceae	DQ838543.1	Symbiodinium sp. type C 18S ribosomal RNA gene, partial sequence
12	0.00170746	0	0	0	0	0	0	Cluster 28	Metazoa; Arthropoda; Crustacea; Maxillopoda; Copepoda	AY627001.1	Anchimolgus sp. New Caledonia-RJH-2004 18S small subunit ribosomal RNA gene, partial sequence
12	0.00170746	0	0	0	0	0	0	Cluster 29	NONE	NO-HIT	-
3	0.000426864	7	0.00340633	0	0	0	0	Cluster 30	Alveolata; Dinophyceae; Suessiales; Symbiodiniaceae	DQ838543.1	Symbiodinium sp. type C 18S ribosomal RNA gene, partial sequence
10	0.00142288	0	0	0	0	0	0	Cluster 31	Metazoa; Arthropoda; Crustacea; Maxillopoda; Copepoda	AY627013.1	Xarifia sp. New Caledonia-RJH-2004 18S small subunit ribosomal RNA gene, partial sequence
0	0	0	0	8	0.00185142	0	0	Cluster 32	Metazoa; Cnidaria; Anthozoa; Hexacorallia; Scleractinia	AF052885.1	AF052885 Enallopsammia rostrata 18S ribosomal RNA gene, partial sequence
0	0	0	0	8	0.00185142	0	0	Cluster 33	Alveolata; Ciliophora; Postciliodesmatophora; Heterotrichea; Licnophorida	AF527758.1	Licnophora macfarlandi 18S ribosomal RNA gene, partial sequence
0	0	6	0.00291971	0	0	1	0.000286779	Cluster 34	Alveolata; Dinophyceae; Suessiales; Symbiodiniaceae	DQ838543.1	Symbiodinium sp. type C 18S ribosomal RNA gene, partial sequence
0	0	0	0	0	0	6	0.00172068	Cluster 35	Metazoa; Cnidaria; Anthozoa; Hexacorallia; Scleractinia	AY039209.1	Astrangia danae 18S ribosomal RNA gene, complete sequence
0	0	6	0.00291971	0	0	0	0	Cluster 36	Viridiplantae; Streptophyta; Embryophyta; Tracheophyta; Spermatophyta	EF376005.1	Musa basjoo voucher BJG 18S ribosomal RNA gene, complete sequence
0	0	6	0.00291971	0	0	0	0	Cluster 37	Alveolata; Dinophyceae; Suessiales; Symbiodiniaceae	DQ838543.1	Symbiodinium sp. type C 18S ribosomal RNA gene, partial sequence
0	0	0	0	0	0	5	0.0014339	Cluster 38	Metazoa; Cnidaria; Anthozoa; Hexacorallia; Scleractinia	AY039209.1	Astrangia danae 18S ribosomal RNA gene, complete sequence
0	0	0	0	0	0	4	0.00114712	Cluster 39	Alveolata; Apicomplexa; Coccidia	AF238264.1	AF238264 Unidentified symbiont Type N clone N:0-1 18S ribosomal RNA gene, partial sequence
0	0	0	0	0	0	4	0.00114712	Cluster 40	Alveolata; Dinophyceae; Suessiales; Symbiodiniaceae	HM067613.1	Symbiodinium sp. 2-131 18S ribosomal RNA gene, partial sequence
0	0	0	0	0	0	4	0.00114712	Cluster 41	Metazoa; Cnidaria; Anthozoa; Hexacorallia; Scleractinia	AY039209.1	Astrangia danae 18S ribosomal RNA gene, complete sequence
0	0	0	0	4	0.000925712	0	0	Cluster 42	Metazoa; Cnidaria; Anthozoa; Hexacorallia; Scleractinia	AF052885.1	AF052885 Enallopsammia rostrata 18S ribosomal RNA gene, partial sequence
0	0	4	0.00194647	0	0	0	0	Cluster 43	stramenopiles; Bacillariophyta; Fragilariophyceae; Fragilariophycidae; Licmophoraceae	AY345013.1	Convoluta convoluta diatom endosymbiont 18S ribosomal RNA gene, partial sequence
0	0	0	0	0	0	4	0.00114712	Cluster 44	Alveolata; Dinophyceae; Suessiales; Symbiodiniaceae	HM067613.1	Symbiodinium sp. 2-131 18S ribosomal RNA gene, partial sequence
0	0	0	0	0	0	3	0.000860338	Cluster 45	Alveolata; Dinophyceae; Suessiales; Symbiodiniaceae	DQ838543.1	Symbiodinium sp. type C 18S ribosomal RNA gene, partial sequence
0	0	0	0	3	0.000694284	0	0	Cluster 46	Metazoa; Cnidaria; Anthozoa; Hexacorallia; Scleractinia	AF052885.1	AF052885 Enallopsammia rostrata 18S ribosomal RNA gene, partial sequence
0	0	3	0.00145985	0	0	0	0	Cluster 47	Alveolata; Dinophyceae; Suessiales; Symbiodiniaceae	DQ838543.1	Symbiodinium sp. type C 18S ribosomal RNA gene, partial sequence
0	0	3	0.00145985	0	0	0	0	Cluster 48	Alveolata; Dinophyceae; Suessiales; Symbiodiniaceae	AY630406.1	Symbiodinium sp. ex Maristentor dinoferus 18S ribosomal RNA gene, partial sequence
0	0	3	0.00145985	0	0	0	0	Cluster 49	Alveolata; Dinophyceae; Suessiales; Symbiodiniaceae	DQ838543.1	Symbiodinium sp. type C 18S ribosomal RNA gene, partial sequence
3	0.000426864	0	0	0	0	0	0	Cluster 50	NONE	NO-HIT	-
0	0	0	0	0	0	2	0.000573559	Cluster 51	Metazoa; Cnidaria; Anthozoa; Hexacorallia; Scleractinia	AY039209.1	Astrangia danae 18S ribosomal RNA gene, complete sequence
0	0	0	0	0	0	2	0.000573559	Cluster 52	Metazoa; Cnidaria; Anthozoa; Hexacorallia; Scleractinia	AF052887.1	AF052887 Phyllangia mouchezii 18S ribosomal RNA gene, partial sequence
0	0	0	0	0	0	2	0.000573559	Cluster 53	Alveolata; Ciliophora; Intramacronucleata; Oligohymenophorea; Peritrichia	AF401526.1	Ophrydium versatile small subunit ribosomal RNA gene, complete sequence
0	0	0	0	0	0	2	0.000573559	Cluster 54	Metazoa; Cnidaria; Anthozoa; Hexacorallia; Scleractinia	AY039209.1	Astrangia danae 18S ribosomal RNA gene, complete sequence
0	0	0	0	2	0.000462856	0	0	Cluster 55	Metazoa; Cnidaria; Anthozoa; Hexacorallia; Scleractinia	AF052885.1	AF052885 Enallopsammia rostrata 18S ribosomal RNA gene, partial sequence
0	0	0	0	2	0.000462856	0	0	Cluster 56	Alveolata; Ciliophora; Intramacronucleata; Spirotrichea; Stichotrichia	EU124669.1	Neokeronopsis aurea small subunit ribosomal RNA gene, complete sequence; macronuclear
0	0	0	0	2	0.000462856	0	0	Cluster 57	Metazoa; Cnidaria; Anthozoa; Hexacorallia; Scleractinia	AF052885.1	AF052885 Enallopsammia rostrata 18S ribosomal RNA gene, partial sequence
0	0	2	0.000973236	0	0	0	0	Cluster 58	stramenopiles; Bacillariophyta; Fragilariophyceae; Fragilariophycidae	AJ535138.1	Synedra sp. p517 18S rRNA gene, clone p517
0	0	2	0.000973236	0	0	0	0	Cluster 59	Fungi; Dikarya; Basidiomycota; Agaricomycotina	CP000287.1	Cryptococcus gattii WM276 chromosome B, complete sequence
0	0	2	0.000973236	0	0	0	0	Cluster 60	Alveolata; Dinophyceae; Suessiales; Symbiodiniaceae	AB016580.1	Symbiodinium sp. DNA for 18S ribosomal RNA, partial sequence
0	0	2	0.000973236	0	0	0	0	Cluster 61	Alveolata; Dinophyceae; Suessiales; Symbiodiniaceae	AY630406.1	Symbiodinium sp. ex Maristentor dinoferus 18S ribosomal RNA gene, partial sequence
0	0	2	0.000973236	0	0	0	0	Cluster 62	NONE	NO-HIT	-
0	0	2	0.000973236	0	0	0	0	Cluster 63	Alveolata; Dinophyceae; Suessiales; Symbiodiniaceae	DQ838543.1	Symbiodinium sp. type C 18S ribosomal RNA gene, partial sequence
0	0	2	0.000973236	0	0	0	0	Cluster 64	Alveolata; Dinophyceae; Suessiales; Symbiodiniaceae	DQ838543.1	Symbiodinium sp. type C 18S ribosomal RNA gene, partial sequence
0	0	2	0.000973236	0	0	0	0	Cluster 65	Alveolata; Apicomplexa; Coccidia	AF238264.1	AF238264 Unidentified symbiont Type N clone N:0-1 18S ribosomal RNA gene, partial sequence
0	0	2	0.000973236	0	0	0	0	Cluster 66	Alveolata; Dinophyceae; Suessiales; Symbiodiniaceae	DQ838543.1	Symbiodinium sp. type C 18S ribosomal RNA gene, partial sequence
2	0.000284576	0	0	0	0	0	0	Cluster 67	NONE	NO-HIT	-
2	0.000284576	0	0	0	0	0	0	Cluster 68	Alveolata; Dinophyceae; Suessiales; Symbiodiniaceae	DQ838543.1	Symbiodinium sp. type C 18S ribosomal RNA gene, partial sequence
2	0.000284576	0	0	0	0	0	0	Cluster 69	Alveolata; Dinophyceae; Suessiales; Symbiodiniaceae	HM067613.1	Symbiodinium sp. 2-131 18S ribosomal RNA gene, partial sequence
2	0.000284576	0	0	0	0	0	0	Cluster 70	Alveolata; Dinophyceae; Suessiales; Symbiodiniaceae	DQ838543.1	Symbiodinium sp. type C 18S ribosomal RNA gene, partial sequence
2	0.000284576	0	0	0	0	0	0	Cluster 71	Alveolata; Dinophyceae; Suessiales; Symbiodiniaceae	EF419285.1	Symbiodinium sp. clade C clone 25 18S ribosomal RNA gene, partial sequence
2	0.000284576	0	0	0	0	0	0	Cluster 72	Alveolata; Dinophyceae; Suessiales; Symbiodiniaceae	DQ838543.1	Symbiodinium sp. type C 18S ribosomal RNA gene, partial sequence
0	0	0	0	0	0	1	0.000286779	Cluster 73	Alveolata; Dinophyceae; Suessiales; Symbiodiniaceae	EF419285.1	Symbiodinium sp. clade C clone 25 18S ribosomal RNA gene, partial sequence
0	0	0	0	0	0	1	0.000286779	Cluster 74	Metazoa; Cnidaria; Anthozoa; Hexacorallia; Corallimorpharia	AF052895.1	AF052895 Corynactis californica 18S ribosomal RNA gene, partial sequence
0	0	0	0	0	0	1	0.000286779	Cluster 75	Metazoa; Cnidaria; Anthozoa; Hexacorallia; Scleractinia	AY039209.1	Astrangia danae 18S ribosomal RNA gene, complete sequence
0	0	0	0	0	0	1	0.000286779	Cluster 76	Alveolata; Dinophyceae; Suessiales; Symbiodiniaceae	DQ838543.1	Symbiodinium sp. type C 18S ribosomal RNA gene, partial sequence
0	0	0	0	0	0	1	0.000286779	Cluster 77	Metazoa; Cnidaria; Anthozoa; Hexacorallia; Scleractinia	AY039209.1	Astrangia danae 18S ribosomal RNA gene, complete sequence
0	0	0	0	0	0	1	0.000286779	Cluster 78	Alveolata; Dinophyceae; Suessiales; Symbiodiniaceae	DQ838543.1	Symbiodinium sp. type C 18S ribosomal RNA gene, partial sequence
0	0	0	0	0	0	1	0.000286779	Cluster 79	Alveolata; Dinophyceae; Suessiales; Symbiodiniaceae	DQ838543.1	Symbiodinium sp. type C 18S ribosomal RNA gene, partial sequence
0	0	0	0	0	0	1	0.000286779	Cluster 80	Metazoa; Cnidaria; Anthozoa; Hexacorallia; Scleractinia	AF052887.1	AF052887 Phyllangia mouchezii 18S ribosomal RNA gene, partial sequence
0	0	0	0	0	0	1	0.000286779	Cluster 81	Alveolata; Dinophyceae; Suessiales; Symbiodiniaceae	DQ838543.1	Symbiodinium sp. type C 18S ribosomal RNA gene, partial sequence
0	0	0	0	0	0	1	0.000286779	Cluster 82	Metazoa; Cnidaria; Anthozoa; Hexacorallia; Scleractinia	AY039209.1	Astrangia danae 18S ribosomal RNA gene, complete sequence
0	0	0	0	0	0	1	0.000286779	Cluster 83	Alveolata; Dinophyceae; Suessiales; Symbiodiniaceae	DQ838543.1	Symbiodinium sp. type C 18S ribosomal RNA gene, partial sequence
0	0	0	0	0	0	1	0.000286779	Cluster 84	Metazoa; Cnidaria; Anthozoa; Hexacorallia; Corallimorpharia	AF052895.1	AF052895 Corynactis californica 18S ribosomal RNA gene, partial sequence
0	0	0	0	0	0	1	0.000286779	Cluster 85	Metazoa; Cnidaria; Anthozoa; Hexacorallia; Scleractinia	AY039209.1	Astrangia danae 18S ribosomal RNA gene, complete sequence
0	0	0	0	0	0	1	0.000286779	Cluster 86	Alveolata; Dinophyceae; Suessiales; Symbiodiniaceae	AB016595.1	Symbiodinium sp. gene for 18S rRNA, partial sequence
0	0	0	0	0	0	1	0.000286779	Cluster 87	Metazoa; Cnidaria; Anthozoa; Hexacorallia; Actiniaria	GU473310.1	Metedwardsia akkeshi 18S ribosomal RNA gene, partial sequence
0	0	0	0	0	0	1	0.000286779	Cluster 88	Metazoa; Cnidaria; Anthozoa; Hexacorallia; Scleractinia	AF052887.1	AF052887 Phyllangia mouchezii 18S ribosomal RNA gene, partial sequence
0	0	0	0	1	0.000231428	0	0	Cluster 89	Metazoa; Cnidaria; Anthozoa; Hexacorallia; Scleractinia	AF052885.1	AF052885 Enallopsammia rostrata 18S ribosomal RNA gene, partial sequence
0	0	0	0	1	0.000231428	0	0	Cluster 90	Metazoa; Cnidaria; Anthozoa; Hexacorallia; Scleractinia	AF052885.1	AF052885 Enallopsammia rostrata 18S ribosomal RNA gene, partial sequence
0	0	0	0	1	0.000231428	0	0	Cluster 91	Metazoa; Cnidaria; Anthozoa; Hexacorallia; Scleractinia	AF052885.1	AF052885 Enallopsammia rostrata 18S ribosomal RNA gene, partial sequence
0	0	0	0	1	0.000231428	0	0	Cluster 92	Metazoa; Cnidaria; Anthozoa; Hexacorallia; Scleractinia	AF052885.1	AF052885 Enallopsammia rostrata 18S ribosomal RNA gene, partial sequence
0	0	1	0.000486618	0	0	0	0	Cluster 93	Metazoa; Cnidaria; Anthozoa; Hexacorallia; Ceriantharia	AF052897.1	AF052897 Cerianthus borealis 18S ribosomal RNA gene, partial sequence
0	0	1	0.000486618	0	0	0	0	Cluster 94	Alveolata; Dinophyceae; Suessiales; Symbiodiniaceae	DQ838543.1	Symbiodinium sp. type C 18S ribosomal RNA gene, partial sequence
0	0	1	0.000486618	0	0	0	0	Cluster 95	Alveolata; Dinophyceae; Suessiales; Symbiodiniaceae	DQ838543.1	Symbiodinium sp. type C 18S ribosomal RNA gene, partial sequence
0	0	1	0.000486618	0	0	0	0	Cluster 96	Alveolata; Dinophyceae; Suessiales; Symbiodiniaceae	HM067613.1	Symbiodinium sp. 2-131 18S ribosomal RNA gene, partial sequence
0	0	1	0.000486618	0	0	0	0	Cluster 97	Alveolata; Dinophyceae; Suessiales; Symbiodiniaceae	DQ838543.1	Symbiodinium sp. type C 18S ribosomal RNA gene, partial sequence
0	0	1	0.000486618	0	0	0	0	Cluster 98	Alveolata; Dinophyceae; Suessiales; Symbiodiniaceae	EF419289.1	Symbiodinium sp. clade C clone 13 18S ribosomal RNA gene, partial sequence
0	0	1	0.000486618	0	0	0	0	Cluster 99	Alveolata; Dinophyceae; Suessiales; Symbiodiniaceae	HM067613.1	Symbiodinium sp. 2-131 18S ribosomal RNA gene, partial sequence
0	0	1	0.000486618	0	0	0	0	Cluster 100	Alveolata; Dinophyceae; Suessiales; Symbiodiniaceae	AY630406.1	Symbiodinium sp. ex Maristentor dinoferus 18S ribosomal RNA gene, partial sequence
0	0	1	0.000486618	0	0	0	0	Cluster 101	Alveolata; Dinophyceae; Suessiales; Symbiodiniaceae	DQ838543.1	Symbiodinium sp. type C 18S ribosomal RNA gene, partial sequence
0	0	1	0.000486618	0	0	0	0	Cluster 102	Alveolata; Dinophyceae; Suessiales; Symbiodiniaceae	EF419286.1	Symbiodinium sp. clade C clone 4 18S ribosomal RNA gene, partial sequence
0	0	1	0.000486618	0	0	0	0	Cluster 103	Fungi; Dikarya; Basidiomycota; Agaricomycotina	CP000287.1	Cryptococcus gattii WM276 chromosome B, complete sequence
0	0	1	0.000486618	0	0	0	0	Cluster 104	Alveolata; Dinophyceae; Suessiales; Symbiodiniaceae	DQ838543.1	Symbiodinium sp. type C 18S ribosomal RNA gene, partial sequence
0	0	1	0.000486618	0	0	0	0	Cluster 105	Alveolata; Dinophyceae; Suessiales; Symbiodiniaceae	HM067613.1	Symbiodinium sp. 2-131 18S ribosomal RNA gene, partial sequence
0	0	1	0.000486618	0	0	0	0	Cluster 106	Alveolata; Dinophyceae; Suessiales; Symbiodiniaceae	DQ838543.1	Symbiodinium sp. type C 18S ribosomal RNA gene, partial sequence
0	0	1	0.000486618	0	0	0	0	Cluster 107	Alveolata; Dinophyceae; Suessiales; Symbiodiniaceae	DQ838543.1	Symbiodinium sp. type C 18S ribosomal RNA gene, partial sequence
0	0	1	0.000486618	0	0	0	0	Cluster 108	Alveolata; Dinophyceae; Suessiales; Symbiodiniaceae	HM067613.1	Symbiodinium sp. 2-131 18S ribosomal RNA gene, partial sequence
0	0	1	0.000486618	0	0	0	0	Cluster 109	Alveolata; Dinophyceae; Suessiales; Symbiodiniaceae	DQ838543.1	Symbiodinium sp. type C 18S ribosomal RNA gene, partial sequence
0	0	1	0.000486618	0	0	0	0	Cluster 110	Alveolata; Dinophyceae; Suessiales; Symbiodiniaceae	DQ838543.1	Symbiodinium sp. type C 18S ribosomal RNA gene, partial sequence
0	0	1	0.000486618	0	0	0	0	Cluster 111	Alveolata; Dinophyceae; Suessiales; Symbiodiniaceae	AB016595.1	Symbiodinium sp. gene for 18S rRNA, partial sequence
0	0	1	0.000486618	0	0	0	0	Cluster 112	Alveolata; Dinophyceae; Suessiales; Symbiodiniaceae	AB016595.1	Symbiodinium sp. gene for 18S rRNA, partial sequence
0	0	1	0.000486618	0	0	0	0	Cluster 113	Alveolata; Dinophyceae; Suessiales; Symbiodiniaceae	DQ838543.1	Symbiodinium sp. type C 18S ribosomal RNA gene, partial sequence
0	0	1	0.000486618	0	0	0	0	Cluster 114	Alveolata; Dinophyceae; Suessiales; Symbiodiniaceae	DQ838543.1	Symbiodinium sp. type C 18S ribosomal RNA gene, partial sequence
0	0	1	0.000486618	0	0	0	0	Cluster 115	Alveolata; Dinophyceae; Suessiales; Symbiodiniaceae	DQ838543.1	Symbiodinium sp. type C 18S ribosomal RNA gene, partial sequence
0	0	1	0.000486618	0	0	0	0	Cluster 116	Fungi; Dikarya; Basidiomycota; Agaricomycotina	CP000287.1	Cryptococcus gattii WM276 chromosome B, complete sequence
0	0	1	0.000486618	0	0	0	0	Cluster 117	Alveolata; Dinophyceae; Suessiales; Symbiodiniaceae	DQ838543.1	Symbiodinium sp. type C 18S ribosomal RNA gene, partial sequence
0	0	1	0.000486618	0	0	0	0	Cluster 118	Alveolata; Dinophyceae; Suessiales; Symbiodiniaceae	AB126927.1	Uncultured zooxanthellae Symbiodinium gene for 18S rRNA, partial sequence, clone: TaqI+(2)Okinawa
0	0	1	0.000486618	0	0	0	0	Cluster 119	Metazoa; Cnidaria; Anthozoa; Hexacorallia; Ceriantharia	AF052897.1	AF052897 Cerianthus borealis 18S ribosomal RNA gene, partial sequence
1	0.000142288	0	0	0	0	0	0	Cluster 120	Alveolata; Dinophyceae; Suessiales; Symbiodiniaceae	DQ838543.1	Symbiodinium sp. type C 18S ribosomal RNA gene, partial sequence
1	0.000142288	0	0	0	0	0	0	Cluster 121	Alveolata; Dinophyceae; Suessiales; Symbiodiniaceae	DQ838543.1	Symbiodinium sp. type C 18S ribosomal RNA gene, partial sequence
1	0.000142288	0	0	0	0	0	0	Cluster 122	Alveolata; Dinophyceae; Suessiales; Symbiodiniaceae	EF419285.1	Symbiodinium sp. clade C clone 25 18S ribosomal RNA gene, partial sequence
1	0.000142288	0	0	0	0	0	0	Cluster 123	Alveolata; Dinophyceae; Suessiales; Symbiodiniaceae	EF419285.1	Symbiodinium sp. clade C clone 25 18S ribosomal RNA gene, partial sequence
1	0.000142288	0	0	0	0	0	0	Cluster 124	Alveolata; Dinophyceae; Suessiales; Symbiodiniaceae	EF419285.1	Symbiodinium sp. clade C clone 25 18S ribosomal RNA gene, partial sequence
1	0.000142288	0	0	0	0	0	0	Cluster 125	Alveolata; Dinophyceae; Suessiales; Symbiodiniaceae	DQ838543.1	Symbiodinium sp. type C 18S ribosomal RNA gene, partial sequence
1	0.000142288	0	0	0	0	0	0	Cluster 126	Alveolata; Dinophyceae; Suessiales; Symbiodiniaceae	EF419285.1	Symbiodinium sp. clade C clone 25 18S ribosomal RNA gene, partial sequence
1	0.000142288	0	0	0	0	0	0	Cluster 127	Alveolata; Dinophyceae; Suessiales; Symbiodiniaceae	AB016580.1	Symbiodinium sp. DNA for 18S ribosomal RNA, partial sequence
1	0.000142288	0	0	0	0	0	0	Cluster 128	NONE	NO-HIT	-
1	0.000142288	0	0	0	0	0	0	Cluster 129	Alveolata; Dinophyceae; Suessiales; Symbiodiniaceae	DQ838543.1	Symbiodinium sp. type C 18S ribosomal RNA gene, partial sequence
1	0.000142288	0	0	0	0	0	0	Cluster 130	NONE	NO-HIT	-
1	0.000142288	0	0	0	0	0	0	Cluster 131	Alveolata; Dinophyceae; Suessiales; Symbiodiniaceae	DQ838543.1	Symbiodinium sp. type C 18S ribosomal RNA gene, partial sequence
1	0.000142288	0	0	0	0	0	0	Cluster 132	Alveolata; Dinophyceae; Suessiales; Symbiodiniaceae	DQ838543.1	Symbiodinium sp. type C 18S ribosomal RNA gene, partial sequence
1	0.000142288	0	0	0	0	0	0	Cluster 133	NONE	NO-HIT	-
1	0.000142288	0	0	0	0	0	0	Cluster 134	Alveolata; Dinophyceae; Suessiales; Symbiodiniaceae	DQ838543.1	Symbiodinium sp. type C 18S ribosomal RNA gene, partial sequence
