# Supplementary material for: Combined Amplicon Pyrosequencing Assays Reveal Presence of the Apicomplexan “type-N” (cf. Gemmocystis cylindrus) and Chromera velia on the Great Barrier Reef, Australia
Source: PLoS One. 2013 Sep 30;8(9):e76095. doi: 10.1371/journal.pone.0076095 (PMC3786883; doi:10.1371/journal.pone.0076095)
Supplement: Table S2 — Summary of Euk2 small subunit rRNA gene 454 assay. (XLSX) [file pone.0076095.s007.xlsx]

## Sheet: Supplementary Table 2
Table S2: Summary of "Euk2" small subunit rRNA gene 454 assay
42a		60a		66-2		176-2		Cluster (97%)	Taxonomy	Highest nBLAST hits (accession number, title)
D	D%	D	D%	D	D%	D	D%
1771	1.30125	1885	1.03062	10	0.00225023	634	0.193884	Cluster 1	Alveolata; Dinophyceae; Suessiales; Symbiodiniaceae	EF419289.1	Symbiodinium sp. clade C clone 13 18S ribosomal RNA gene, partial sequence
1	0.000734754	5	0.00273373	4171	0.938569	0	0	Cluster 2	Metazoa; Cnidaria; Anthozoa; Hexacorallia; Scleractinia	FJ930570.1	Uncultured eukaryote clone L9-C08 18S small subunit ribosomal RNA gene, partial sequence
0	0	0	0	0	0	2973	0.909174	Cluster 3	Metazoa; Cnidaria; Anthozoa; Hexacorallia; Scleractinia	EU921669.1	Pocillopora damicornis clone Tut2-67 18S ribosomal RNA gene, partial sequence
550	0.404115	448	0.244943	1	0.000225023	14	0.00428135	Cluster 4	Alveolata; Dinophyceae; Suessiales; Symbiodiniaceae	AB055916.1	Symbiodinium sp. PC-Ma1 gene for 18S rRNA, partial sequence
0	0	756	0.413341	0	0	0	0	Cluster 5	Alveolata; Dinophyceae; Suessiales; Symbiodiniaceae	EF419289.1	Symbiodinium sp. clade C clone 13 18S ribosomal RNA gene, partial sequence
0	0	290	0.158557	0	0	0	0	Cluster 6	NONE	NO-HIT	-
287	0.210874	0	0	0	0	0	0	Cluster 7	Metazoa; Platyhelminthes; Turbellaria; Acoelomorpha; Acoela	HM852509.1	Waminoa sp. AK-2010 clone Acoela-Q8(single)-Sid 18S ribosomal RNA gene, partial sequence
123	0.0903747	63	0.0344451	0	0	2	0.000611621	Cluster 8	Alveolata; Dinophyceae; Suessiales; Symbiodiniaceae	AF290918.1	Symbiodinium sp. from Acropora hyacinthus 18S ribosomal RNA gene, partial sequence
0	0	1	0.000546747	126	0.0283528	0	0	Cluster 9	Metazoa; Cnidaria; Anthozoa; Hexacorallia; Scleractinia	FJ930570.1	Uncultured eukaryote clone L9-C08 18S small subunit ribosomal RNA gene, partial sequence
91	0.0668626	3	0.00164024	0	0	0	0	Cluster 10	Alveolata; Dinophyceae; Suessiales; Symbiodiniaceae	AF290918.1	Symbiodinium sp. from Acropora hyacinthus 18S ribosomal RNA gene, partial sequence
72	0.0529023	0	0	0	0	0	0	Cluster 11	NONE	NO-HIT	-
1	0.000734754	68	0.0371788	0	0	0	0	Cluster 12	Alveolata; Dinophyceae; Suessiales; Symbiodiniaceae	EF419289.1	Symbiodinium sp. clade C clone 13 18S ribosomal RNA gene, partial sequence
8	0.00587803	32	0.0174959	0	0	28	0.00856269	Cluster 13	Alveolata; Dinophyceae; Suessiales; Symbiodiniaceae	AJ271767.1	Symbiodinium sp. 18S rRNA gene, clone Lt2
0	0	54	0.0295243	0	0	0	0	Cluster 14	Fungi; Dikarya; Basidiomycota; Agaricomycotina	CP000287.1	Cryptococcus gattii WM276 chromosome B, complete sequence
0	0	0	0	0	0	52	0.0159021	Cluster 15	Metazoa; Cnidaria; Anthozoa; Hexacorallia; Scleractinia	EU921669.1	Pocillopora damicornis clone Tut2-67 18S ribosomal RNA gene, partial sequence
0	0	0	0	0	0	49	0.0149847	Cluster 16	Metazoa; Cnidaria; Anthozoa; Hexacorallia; Scleractinia	EU921669.1	Pocillopora damicornis clone Tut2-67 18S ribosomal RNA gene, partial sequence
0	0	0	0	47	0.0105761	0	0	Cluster 17	Metazoa; Cnidaria; Anthozoa; Hexacorallia; Scleractinia	FJ930570.1	Uncultured eukaryote clone L9-C08 18S small subunit ribosomal RNA gene, partial sequence
10	0.00734754	34	0.0185894	1	0.000225023	0	0	Cluster 18	Alveolata; Dinophyceae; Suessiales; Symbiodiniaceae	EF419289.1	Symbiodinium sp. clade C clone 13 18S ribosomal RNA gene, partial sequence
0	0	0	0	41	0.00922592	0	0	Cluster 19	Alveolata; Dinophyceae; Suessiales; Symbiodiniaceae	HM042368.1	Symbiodinium sp. Oga02 clone 2 18S ribosomal RNA gene, partial sequence
0	0	0	0	0	0	40	0.0122324	Cluster 20	Metazoa; Cnidaria; Anthozoa; Hexacorallia; Scleractinia	EU921669.1	Pocillopora damicornis clone Tut2-67 18S ribosomal RNA gene, partial sequence
0	0	0	0	0	0	38	0.0116208	Cluster 21	Metazoa; Cnidaria; Anthozoa; Hexacorallia; Scleractinia	EU921669.1	Pocillopora damicornis clone Tut2-67 18S ribosomal RNA gene, partial sequence
25	0.0183688	1	0.000546747	0	0	0	0	Cluster 22	Alveolata; Dinophyceae; Suessiales; Symbiodiniaceae	EF419289.1	Symbiodinium sp. clade C clone 13 18S ribosomal RNA gene, partial sequence
24	0.0176341	0	0	0	0	0	0	Cluster 23	Alveolata; Dinophyceae; Suessiales; Symbiodiniaceae	AF290918.1	Symbiodinium sp. from Acropora hyacinthus 18S ribosomal RNA gene, partial sequence
18	0.0132256	0	0	2	0.000450045	0	0	Cluster 24	Metazoa; Arthropoda; Crustacea; Maxillopoda; Copepoda	AY627013.1	Xarifia sp. New Caledonia-RJH-2004 18S small subunit ribosomal RNA gene, partial sequence
17	0.0124908	0	0	0	0	0	0	Cluster 25	Alveolata; Dinophyceae; Gymnodiniales; Gymnodiniaceae	EU035777.1	Amphidinium sp. ACOELA18S3-9 18S ribosomal RNA gene, partial sequence
0	0	0	0	0	0	17	0.00519878	Cluster 26	Metazoa; Cnidaria; Anthozoa; Hexacorallia; Scleractinia	EU921669.1	Pocillopora damicornis clone Tut2-67 18S ribosomal RNA gene, partial sequence
16	0.0117561	0	0	0	0	0	0	Cluster 27	Metazoa; Arthropoda; Crustacea; Maxillopoda; Copepoda	AY627013.1	Xarifia sp. New Caledonia-RJH-2004 18S small subunit ribosomal RNA gene, partial sequence
0	0	0	0	0	0	13	0.00397554	Cluster 28	Metazoa; Cnidaria; Anthozoa; Hexacorallia; Scleractinia	EU921669.1	Pocillopora damicornis clone Tut2-67 18S ribosomal RNA gene, partial sequence
0	0	0	0	0	0	13	0.00397554	Cluster 29	Metazoa; Cnidaria; Anthozoa; Hexacorallia; Scleractinia	EU921669.1	Pocillopora damicornis clone Tut2-67 18S ribosomal RNA gene, partial sequence
12	0.00881705	0	0	0	0	0	0	Cluster 30	Alveolata; Dinophyceae; Suessiales; Symbiodiniaceae	AF260260.1	Symbiodinium sp. from Favites complanata 18S ribosomal RNA gene, partial sequence
0	0	10	0.00546747	0	0	0	0	Cluster 31	Alveolata; Dinophyceae; Suessiales; Symbiodiniaceae	EF419289.1	Symbiodinium sp. clade C clone 13 18S ribosomal RNA gene, partial sequence
3	0.00220426	6	0.00328048	0	0	0	0	Cluster 32	Alveolata; Dinophyceae; Suessiales; Symbiodiniaceae	EF419289.1	Symbiodinium sp. clade C clone 13 18S ribosomal RNA gene, partial sequence
9	0.00661278	0	0	0	0	0	0	Cluster 33	Alveolata; Dinophyceae; Suessiales; Symbiodiniaceae	EF419289.1	Symbiodinium sp. clade C clone 13 18S ribosomal RNA gene, partial sequence
0	0	0	0	8	0.00180018	0	0	Cluster 34	Metazoa; Cnidaria; Anthozoa; Hexacorallia; Scleractinia	FJ930570.1	Uncultured eukaryote clone L9-C08 18S small subunit ribosomal RNA gene, partial sequence
0	0	8	0.00437397	0	0	0	0	Cluster 35	NONE	NO-HIT	-
8	0.00587803	0	0	0	0	0	0	Cluster 36	Alveolata; Dinophyceae; Suessiales; Symbiodiniaceae	AF290918.1	Symbiodinium sp. from Acropora hyacinthus 18S ribosomal RNA gene, partial sequence
8	0.00587803	0	0	0	0	0	0	Cluster 37	Alveolata; Apicomplexa; Coccidia	AF238264.1	AF238264 Unidentified symbiont Type N clone N:0-1 18S ribosomal RNA gene, partial sequence
8	0.00587803	0	0	0	0	0	0	Cluster 38	Alveolata; Dinophyceae; Suessiales; Symbiodiniaceae	EF419289.1	Symbiodinium sp. clade C clone 13 18S ribosomal RNA gene, partial sequence
0	0	0	0	7	0.00157516	0	0	Cluster 39	Metazoa; Cnidaria; Anthozoa; Hexacorallia; Scleractinia	FJ930570.1	Uncultured eukaryote clone L9-C08 18S small subunit ribosomal RNA gene, partial sequence
7	0.00514328	0	0	0	0	0	0	Cluster 40	NONE	NO-HIT	-
0	0	0	0	6	0.00135014	0	0	Cluster 41	Metazoa; Cnidaria; Anthozoa; Hexacorallia; Scleractinia	FJ930570.1	Uncultured eukaryote clone L9-C08 18S small subunit ribosomal RNA gene, partial sequence
0	0	6	0.00328048	0	0	0	0	Cluster 42	Alveolata; Dinophyceae; Suessiales; Symbiodiniaceae	EF419289.1	Symbiodinium sp. clade C clone 13 18S ribosomal RNA gene, partial sequence
0	0	6	0.00328048	0	0	0	0	Cluster 43	Viridiplantae; Streptophyta; Embryophyta; Tracheophyta; Spermatophyta	GU972310.1	Uncultured organism clone 1_5F_70F09.b1.ab1 16S ribosomal RNA gene, partial sequence
6	0.00440852	0	0	0	0	0	0	Cluster 44	Alveolata; Dinophyceae; Suessiales; Symbiodiniaceae	EF419289.1	Symbiodinium sp. clade C clone 13 18S ribosomal RNA gene, partial sequence
6	0.00440852	0	0	0	0	0	0	Cluster 45	Alveolata; Dinophyceae; Suessiales; Symbiodiniaceae	EF419289.1	Symbiodinium sp. clade C clone 13 18S ribosomal RNA gene, partial sequence
0	0	0	0	0	0	5	0.00152905	Cluster 46	Metazoa; Cnidaria; Anthozoa; Hexacorallia; Scleractinia	EU921669.1	Pocillopora damicornis clone Tut2-67 18S ribosomal RNA gene, partial sequence
0	0	0	0	5	0.00112511	0	0	Cluster 47	Metazoa; Cnidaria; Anthozoa; Hexacorallia; Scleractinia	FJ930570.1	Uncultured eukaryote clone L9-C08 18S small subunit ribosomal RNA gene, partial sequence
0	0	0	0	5	0.00112511	0	0	Cluster 48	Metazoa; Cnidaria; Anthozoa; Hexacorallia; Scleractinia	FJ930570.1	Uncultured eukaryote clone L9-C08 18S small subunit ribosomal RNA gene, partial sequence
3	0.00220426	2	0.00109349	0	0	0	0	Cluster 49	Alveolata; Dinophyceae; Suessiales; Symbiodiniaceae	AY525027.1	Symbiodinium sp. ex Anthelia glauca 18S ribosomal RNA gene, partial sequence
5	0.00367377	0	0	0	0	0	0	Cluster 50	Alveolata; Dinophyceae; Suessiales; Symbiodiniaceae	AF290918.1	Symbiodinium sp. from Acropora hyacinthus 18S ribosomal RNA gene, partial sequence
0	0	0	0	4	0.00090009	0	0	Cluster 51	Alveolata; Ciliophora; Postciliodesmatophora; Heterotrichea; Licnophorida	AF527758.1	Licnophora macfarlandi 18S ribosomal RNA gene, partial sequence
0	0	3	0.00164024	1	0.000225023	0	0	Cluster 52	Alveolata; Dinophyceae; Suessiales; Symbiodiniaceae	EF419289.1	Symbiodinium sp. clade C clone 13 18S ribosomal RNA gene, partial sequence
4	0.00293902	0	0	0	0	0	0	Cluster 53	Alveolata; Dinophyceae; Suessiales; Symbiodiniaceae	EF419289.1	Symbiodinium sp. clade C clone 13 18S ribosomal RNA gene, partial sequence
4	0.00293902	0	0	0	0	0	0	Cluster 54	Metazoa; Platyhelminthes; Turbellaria; Acoelomorpha; Acoela	EU884356.1	Waminoa sp. 1 OB-2008 isolate ACOELA9_9Sid 18S ribosomal RNA gene, partial sequence
0	0	4	0.00218699	0	0	0	0	Cluster 55	Alveolata; Dinophyceae; Gymnodiniales; Gymnodiniaceae	JF791024.1	Uncultured dinoflagellate clone 3908 18S ribosomal RNA gene, partial sequence
0	0	0	0	0	0	3	0.000917431	Cluster 56	Metazoa; Cnidaria; Anthozoa; Hexacorallia; Scleractinia	EU179713.1	Stylophora pistillata isolate spg1 18S ribosomal RNA gene, partial sequence
0	0	0	0	0	0	3	0.000917431	Cluster 57	Metazoa; Cnidaria; Anthozoa; Hexacorallia; Scleractinia	EU921669.1	Pocillopora damicornis clone Tut2-67 18S ribosomal RNA gene, partial sequence
1	0.000734754	0	0	0	0	2	0.000611621	Cluster 58	Alveolata; Dinophyceae; Suessiales; Symbiodiniaceae	AF238260.1	Symbiodinium sp. Type C2 clone C2:0-2 18S ribosomal RNA gene, partial sequence
0	0	0	0	0	0	3	0.000917431	Cluster 59	Metazoa; Cnidaria; Anthozoa; Hexacorallia; Scleractinia	EU921669.1	Pocillopora damicornis clone Tut2-67 18S ribosomal RNA gene, partial sequence
0	0	0	0	3	0.000675068	0	0	Cluster 60	Metazoa; Cnidaria; Anthozoa; Hexacorallia; Scleractinia	FJ930570.1	Uncultured eukaryote clone L9-C08 18S small subunit ribosomal RNA gene, partial sequence
0	0	3	0.00164024	0	0	0	0	Cluster 61	Viridiplantae; Streptophyta; Embryophyta; Tracheophyta; Spermatophyta	GQ140622.1	Angiosperm environmental sample clone n-24r small subunit ribosomal RNA gene, partial sequence
0	0	3	0.00164024	0	0	0	0	Cluster 62	Fungi; Dikarya; Ascomycota; Pezizomycotina	JF497111.1	Fungal sp. NIOCC F59 18S ribosomal RNA gene, partial sequence
3	0.00220426	0	0	0	0	0	0	Cluster 63	Metazoa; Platyhelminthes; Turbellaria; Acoelomorpha; Acoela	HM852509.1	Waminoa sp. AK-2010 clone Acoela-Q8(single)-Sid 18S ribosomal RNA gene, partial sequence
3	0.00220426	0	0	0	0	0	0	Cluster 64	Alveolata; Dinophyceae; Gymnodiniales; Gymnodiniaceae	EU035777.1	Amphidinium sp. ACOELA18S3-9 18S ribosomal RNA gene, partial sequence
0	0	0	0	0	0	2	0.000611621	Cluster 65	Metazoa; Cnidaria; Anthozoa; Hexacorallia; Scleractinia	EU179713.1	Stylophora pistillata isolate spg1 18S ribosomal RNA gene, partial sequence
0	0	0	0	0	0	2	0.000611621	Cluster 66	Metazoa; Cnidaria; Anthozoa; Hexacorallia; Scleractinia	EU921669.1	Pocillopora damicornis clone Tut2-67 18S ribosomal RNA gene, partial sequence
0	0	0	0	0	0	2	0.000611621	Cluster 67	Metazoa; Cnidaria; Anthozoa; Hexacorallia; Scleractinia	EU921669.1	Pocillopora damicornis clone Tut2-67 18S ribosomal RNA gene, partial sequence
0	0	0	0	2	0.000450045	0	0	Cluster 68	Metazoa; Cnidaria; Anthozoa; Hexacorallia; Scleractinia	FJ930464.1	Uncultured eukaryote clone L2-A09 18S small subunit ribosomal RNA gene, partial sequence
0	0	0	0	2	0.000450045	0	0	Cluster 69	Metazoa; Cnidaria; Anthozoa; Hexacorallia; Scleractinia	FJ930570.1	Uncultured eukaryote clone L9-C08 18S small subunit ribosomal RNA gene, partial sequence
0	0	0	0	2	0.000450045	0	0	Cluster 70	Metazoa; Cnidaria; Anthozoa; Hexacorallia; Scleractinia	FJ930570.1	Uncultured eukaryote clone L9-C08 18S small subunit ribosomal RNA gene, partial sequence
0	0	0	0	2	0.000450045	0	0	Cluster 71	Metazoa; Cnidaria; Anthozoa; Hexacorallia; Scleractinia	FJ930570.1	Uncultured eukaryote clone L9-C08 18S small subunit ribosomal RNA gene, partial sequence
0	0	2	0.00109349	0	0	0	0	Cluster 72	NONE	NO-HIT	-
0	0	2	0.00109349	0	0	0	0	Cluster 73	Alveolata; Dinophyceae; Suessiales; Symbiodiniaceae	EF419289.1	Symbiodinium sp. clade C clone 13 18S ribosomal RNA gene, partial sequence
0	0	2	0.00109349	0	0	0	0	Cluster 74	Alveolata; Dinophyceae; Suessiales; Symbiodiniaceae	EF419289.1	Symbiodinium sp. clade C clone 13 18S ribosomal RNA gene, partial sequence
0	0	2	0.00109349	0	0	0	0	Cluster 75	Alveolata; Dinophyceae; Suessiales; Symbiodiniaceae	EF419289.1	Symbiodinium sp. clade C clone 13 18S ribosomal RNA gene, partial sequence
0	0	2	0.00109349	0	0	0	0	Cluster 76	stramenopiles; Bacillariophyta; Bacillariophyceae	GU385623.1	Uncultured marine eukaryote clone ME_Euk_FW21 18S small subunit ribosomal RNA gene, partial sequence
0	0	2	0.00109349	0	0	0	0	Cluster 77	Alveolata; Dinophyceae; Suessiales; Symbiodiniaceae	AY525021.2	Symbiodinium sp. ex Cladiella tuberculoides 18S ribosomal RNA gene, partial sequence
2	0.00146951	0	0	0	0	0	0	Cluster 78	Alveolata; Dinophyceae; Suessiales; Symbiodiniaceae	AF290918.1	Symbiodinium sp. from Acropora hyacinthus 18S ribosomal RNA gene, partial sequence
2	0.00146951	0	0	0	0	0	0	Cluster 79	Alveolata; Dinophyceae; Suessiales; Symbiodiniaceae	AF260260.1	Symbiodinium sp. from Favites complanata 18S ribosomal RNA gene, partial sequence
2	0.00146951	0	0	0	0	0	0	Cluster 80	Alveolata; Dinophyceae; Suessiales; Symbiodiniaceae	AF260260.1	Symbiodinium sp. from Favites complanata 18S ribosomal RNA gene, partial sequence
2	0.00146951	0	0	0	0	0	0	Cluster 81	Alveolata; Dinophyceae; Suessiales; Symbiodiniaceae	AF290918.1	Symbiodinium sp. from Acropora hyacinthus 18S ribosomal RNA gene, partial sequence
2	0.00146951	0	0	0	0	0	0	Cluster 82	Metazoa; Arthropoda; Crustacea; Maxillopoda; Copepoda	AY627013.1	Xarifia sp. New Caledonia-RJH-2004 18S small subunit ribosomal RNA gene, partial sequence
0	0	0	0	0	0	1	0.00030581	Cluster 83	Alveolata; Dinophyceae; Suessiales; Symbiodiniaceae	EF419289.1	Symbiodinium sp. clade C clone 13 18S ribosomal RNA gene, partial sequence
0	0	0	0	0	0	1	0.00030581	Cluster 84	Metazoa; Cnidaria; Anthozoa; Hexacorallia; Scleractinia	EU179713.1	Stylophora pistillata isolate spg1 18S ribosomal RNA gene, partial sequence
0	0	0	0	0	0	1	0.00030581	Cluster 85	Metazoa; Cnidaria; Anthozoa; Hexacorallia; Scleractinia	EU179713.1	Stylophora pistillata isolate spg1 18S ribosomal RNA gene, partial sequence
0	0	0	0	0	0	1	0.00030581	Cluster 86	Metazoa; Cnidaria; Anthozoa; Hexacorallia; Scleractinia	EU921669.1	Pocillopora damicornis clone Tut2-67 18S ribosomal RNA gene, partial sequence
0	0	0	0	0	0	1	0.00030581	Cluster 87	Alveolata; Dinophyceae; Suessiales; Symbiodiniaceae	HM067611.1	Symbiodinium sp. 4-91 18S ribosomal RNA gene, partial sequence
0	0	0	0	0	0	1	0.00030581	Cluster 88	Metazoa; Cnidaria; Anthozoa; Hexacorallia; Scleractinia	EU179713.1	Stylophora pistillata isolate spg1 18S ribosomal RNA gene, partial sequence
0	0	0	0	0	0	1	0.00030581	Cluster 89	Alveolata; Dinophyceae; Suessiales; Symbiodiniaceae	EF419289.1	Symbiodinium sp. clade C clone 13 18S ribosomal RNA gene, partial sequence
0	0	0	0	0	0	1	0.00030581	Cluster 90	Metazoa; Cnidaria; Anthozoa; Hexacorallia; Scleractinia	EU921669.1	Pocillopora damicornis clone Tut2-67 18S ribosomal RNA gene, partial sequence
0	0	0	0	0	0	1	0.00030581	Cluster 91	Metazoa; Cnidaria; Anthozoa; Hexacorallia; Scleractinia	EU179713.1	Stylophora pistillata isolate spg1 18S ribosomal RNA gene, partial sequence
0	0	0	0	1	0.000225023	0	0	Cluster 92	Metazoa; Cnidaria; Anthozoa; Hexacorallia; Scleractinia	FJ930570.1	Uncultured eukaryote clone L9-C08 18S small subunit ribosomal RNA gene, partial sequence
0	0	0	0	1	0.000225023	0	0	Cluster 93	Metazoa; Cnidaria; Anthozoa; Hexacorallia; Scleractinia	FJ930570.1	Uncultured eukaryote clone L9-C08 18S small subunit ribosomal RNA gene, partial sequence
0	0	0	0	1	0.000225023	0	0	Cluster 94	Metazoa; Cnidaria; Anthozoa; Hexacorallia; Scleractinia	FJ930570.1	Uncultured eukaryote clone L9-C08 18S small subunit ribosomal RNA gene, partial sequence
0	0	0	0	1	0.000225023	0	0	Cluster 95	Metazoa; Cnidaria; Anthozoa; Hexacorallia; Scleractinia	FJ930570.1	Uncultured eukaryote clone L9-C08 18S small subunit ribosomal RNA gene, partial sequence
0	0	0	0	1	0.000225023	0	0	Cluster 96	Metazoa; Cnidaria; Anthozoa; Hexacorallia; Scleractinia	FJ930570.1	Uncultured eukaryote clone L9-C08 18S small subunit ribosomal RNA gene, partial sequence
0	0	0	0	1	0.000225023	0	0	Cluster 97	Metazoa; Cnidaria; Anthozoa; Hexacorallia; Scleractinia	FJ930570.1	Uncultured eukaryote clone L9-C08 18S small subunit ribosomal RNA gene, partial sequence
0	0	0	0	1	0.000225023	0	0	Cluster 98	Metazoa; Cnidaria; Anthozoa; Hexacorallia; Scleractinia	FJ930570.1	Uncultured eukaryote clone L9-C08 18S small subunit ribosomal RNA gene, partial sequence
0	0	0	0	1	0.000225023	0	0	Cluster 99	Metazoa; Cnidaria; Anthozoa; Hexacorallia; Scleractinia	Z92906.1	Tubastraea coccinea 18S rRNA gene
0	0	1	0.000546747	0	0	0	0	Cluster 100	Alveolata; Chromerida	EU099882.1	Chromera velia clone 52 small subunit ribosomal RNA gene, partial sequence
0	0	1	0.000546747	0	0	0	0	Cluster 101	NONE	NO-HIT	-
0	0	1	0.000546747	0	0	0	0	Cluster 102	Alveolata; Dinophyceae; Suessiales; Symbiodiniaceae	EF419289.1	Symbiodinium sp. clade C clone 13 18S ribosomal RNA gene, partial sequence
0	0	1	0.000546747	0	0	0	0	Cluster 103	Alveolata; Dinophyceae; Suessiales; Symbiodiniaceae	AY525024.1	Symbiodinium sp. ex Xenia farauensis 18S ribosomal RNA gene, partial sequence
0	0	1	0.000546747	0	0	0	0	Cluster 104	Alveolata; Dinophyceae; Suessiales; Symbiodiniaceae	EF419289.1	Symbiodinium sp. clade C clone 13 18S ribosomal RNA gene, partial sequence
0	0	1	0.000546747	0	0	0	0	Cluster 105	Alveolata; Dinophyceae; Suessiales; Symbiodiniaceae	AY525027.1	Symbiodinium sp. ex Anthelia glauca 18S ribosomal RNA gene, partial sequence
0	0	1	0.000546747	0	0	0	0	Cluster 106	Alveolata; Dinophyceae; Suessiales; Symbiodiniaceae	EF419289.1	Symbiodinium sp. clade C clone 13 18S ribosomal RNA gene, partial sequence
0	0	1	0.000546747	0	0	0	0	Cluster 107	Alveolata; Dinophyceae; Suessiales; Symbiodiniaceae	EF419289.1	Symbiodinium sp. clade C clone 13 18S ribosomal RNA gene, partial sequence
0	0	1	0.000546747	0	0	0	0	Cluster 108	NONE	NO-HIT	-
0	0	1	0.000546747	0	0	0	0	Cluster 109	Alveolata; Dinophyceae; Suessiales; Symbiodiniaceae	EF419289.1	Symbiodinium sp. clade C clone 13 18S ribosomal RNA gene, partial sequence
0	0	1	0.000546747	0	0	0	0	Cluster 110	Alveolata; Dinophyceae; Suessiales; Symbiodiniaceae	EF419289.1	Symbiodinium sp. clade C clone 13 18S ribosomal RNA gene, partial sequence
1	0.000734754	0	0	0	0	0	0	Cluster 111	Metazoa; Platyhelminthes; Turbellaria; Acoelomorpha; Acoela	HM852509.1	Waminoa sp. AK-2010 clone Acoela-Q8(single)-Sid 18S ribosomal RNA gene, partial sequence
1	0.000734754	0	0	0	0	0	0	Cluster 112	Alveolata; Dinophyceae; Suessiales; Symbiodiniaceae	AF260260.1	Symbiodinium sp. from Favites complanata 18S ribosomal RNA gene, partial sequence
1	0.000734754	0	0	0	0	0	0	Cluster 113	Alveolata; Dinophyceae; Suessiales; Symbiodiniaceae	AF260260.1	Symbiodinium sp. from Favites complanata 18S ribosomal RNA gene, partial sequence
1	0.000734754	0	0	0	0	0	0	Cluster 114	Alveolata; Dinophyceae; Suessiales; Symbiodiniaceae	AF290918.1	Symbiodinium sp. from Acropora hyacinthus 18S ribosomal RNA gene, partial sequence
1	0.000734754	0	0	0	0	0	0	Cluster 115	Metazoa; Platyhelminthes; Turbellaria; Acoelomorpha; Acoela	HM852509.1	Waminoa sp. AK-2010 clone Acoela-Q8(single)-Sid 18S ribosomal RNA gene, partial sequence
1	0.000734754	0	0	0	0	0	0	Cluster 116	Alveolata; Dinophyceae; Suessiales; Symbiodiniaceae	AF260260.1	Symbiodinium sp. from Favites complanata 18S ribosomal RNA gene, partial sequence
1	0.000734754	0	0	0	0	0	0	Cluster 117	Alveolata; Dinophyceae; Suessiales; Symbiodiniaceae	AF290918.1	Symbiodinium sp. from Acropora hyacinthus 18S ribosomal RNA gene, partial sequence
1	0.000734754	0	0	0	0	0	0	Cluster 118	Alveolata; Dinophyceae; Suessiales; Symbiodiniaceae	EF419289.1	Symbiodinium sp. clade C clone 13 18S ribosomal RNA gene, partial sequence
1	0.000734754	0	0	0	0	0	0	Cluster 119	Metazoa; Platyhelminthes; Turbellaria; Acoelomorpha; Acoela	EU884340.1	Waminoa sp. 1 OB-2008 isolate ACOELA7_9Fav 18S ribosomal RNA gene, partial sequence
1	0.000734754	0	0	0	0	0	0	Cluster 120	Alveolata; Dinophyceae; Suessiales; Symbiodiniaceae	EF419289.1	Symbiodinium sp. clade C clone 13 18S ribosomal RNA gene, partial sequence
1	0.000734754	0	0	0	0	0	0	Cluster 121	Alveolata; Dinophyceae; Suessiales; Symbiodiniaceae	EF419289.1	Symbiodinium sp. clade C clone 13 18S ribosomal RNA gene, partial sequence
1	0.000734754	0	0	0	0	0	0	Cluster 122	Alveolata; Dinophyceae; Suessiales; Symbiodiniaceae	AF290918.1	Symbiodinium sp. from Acropora hyacinthus 18S ribosomal RNA gene, partial sequence
1	0.000734754	0	0	0	0	0	0	Cluster 123	Alveolata; Dinophyceae; Suessiales; Symbiodiniaceae	AF290918.1	Symbiodinium sp. from Acropora hyacinthus 18S ribosomal RNA gene, partial sequence
1	0.000734754	0	0	0	0	0	0	Cluster 124	Alveolata; Dinophyceae; Suessiales; Symbiodiniaceae	AF290918.1	Symbiodinium sp. from Acropora hyacinthus 18S ribosomal RNA gene, partial sequence
1	0.000734754	0	0	0	0	0	0	Cluster 125	NONE	NO-HIT	-
1	0.000734754	0	0	0	0	0	0	Cluster 126	Metazoa; Platyhelminthes; Turbellaria; Acoelomorpha; Acoela	HM852509.1	Waminoa sp. AK-2010 clone Acoela-Q8(single)-Sid 18S ribosomal RNA gene, partial sequence
1	0.000734754	0	0	0	0	0	0	Cluster 127	Alveolata; Dinophyceae; Suessiales; Symbiodiniaceae	EF419289.1	Symbiodinium sp. clade C clone 13 18S ribosomal RNA gene, partial sequence
1	0.000734754	0	0	0	0	0	0	Cluster 128	NONE	NO-HIT	-
