# Supplementary material for: Combined Amplicon Pyrosequencing Assays Reveal Presence of the Apicomplexan “type-N” (cf. Gemmocystis cylindrus) and Chromera velia on the Great Barrier Reef, Australia
Source: PLoS One. 2013 Sep 30;8(9):e76095. doi: 10.1371/journal.pone.0076095 (PMC3786883; doi:10.1371/journal.pone.0076095)
Supplement: Table S3 — Summary of Euk3 small subunit rRNA gene 454 assay. (XLSX) [file pone.0076095.s008.xlsx]

## Sheet: Supplementary Table 3
Table S3: Summary of "Euk3" small subunit rRNA gene 454 assay
42a		60a		66-2		176-2		Cluster (97%)	Taxonomy	Highest nBLAST hits (accession number, title)
D	D%	D	D%	D	D%	D	D%
10	0.00126151	86	0.0116975	11320	0.964718	3425	0.887996	Cluster 1	Metazoa; Cnidaria; Anthozoa; Hexacorallia; Actiniaria	GU473304.1	Edwardsia japonica 18S ribosomal RNA gene, partial sequence
0	0	5189	0.705794	0	0	0	0	Cluster 2	Unknown eukaryote	HM226951.1	Uncultured eukaryote clone PF1E2D11 18S ribosomal RNA gene, partial sequence
3704	0.467264	0	0	0	0	0	0	Cluster 3	Metazoa; Platyhelminthes; Turbellaria; Acoelomorpha; Acoela	AJ875221.1	Waminoa sp. YIT 2005 partial 18S rRNA gene
2305	0.290778	0	0	0	0	0	0	Cluster 4	NONE	NO-HIT	-
0	0	1344	0.182807	0	0	0	0	Cluster 5	Fungi; Dikarya; Basidiomycota; Agaricomycotina	CP000287.1	Cryptococcus gattii WM276 chromosome B, complete sequence
981	0.123754	0	0	0	0	0	0	Cluster 6	NONE	NO-HIT	-
0	0	0	0	298	0.0253963	73	0.0189266	Cluster 7	Metazoa; Cnidaria; Anthozoa; Hexacorallia; Actiniaria	GU473304.1	Edwardsia japonica 18S ribosomal RNA gene, partial sequence
68	0.00857828	185	0.0251632	0	0	8	0.00207415	Cluster 8	Alveolata; Dinophyceae; Suessiales; Symbiodiniaceae	HM067611.1	Symbiodinium sp. 4-91 18S ribosomal RNA gene, partial sequence
239	0.0301501	0	0	2	0.000170445	2	0.000518538	Cluster 9	Metazoa; Arthropoda; Crustacea; Maxillopoda; Copepoda	AY627008.1	Critomolgus sp. 1 New Caledonia-RJH-2004 18S small subunit ribosomal RNA gene, partial sequence
0	0	0	0	0	0	113	0.0292974	Cluster 10	Metazoa; Cnidaria; Anthozoa; Hexacorallia; Scleractinia	EU179713.1	Stylophora pistillata isolate spg1 18S ribosomal RNA gene, partial sequence
96	0.0121105	4	0.00054407	0	0	2	0.000518538	Cluster 11	Alveolata; Dinophyceae; Suessiales; Symbiodiniaceae	AF290918.1	Symbiodinium sp. from Acropora hyacinthus 18S ribosomal RNA gene, partial sequence
0	0	96	0.0130577	0	0	0	0	Cluster 12	Viridiplantae; Streptophyta; Embryophyta; Tracheophyta	AY819050.1	Annona cherimola x Annona squamosa isolate Taitung-004 18S ribosomal RNA gene, partial sequence
0	0	0	0	0	0	77	0.0199637	Cluster 13	Metazoa; Cnidaria; Anthozoa; Hexacorallia; Scleractinia	EU179713.1	Stylophora pistillata isolate spg1 18S ribosomal RNA gene, partial sequence
0	0	73	0.00992927	0	0	0	0	Cluster 14	Unknown eukaryote	HM226951.1	Uncultured eukaryote clone PF1E2D11 18S ribosomal RNA gene, partial sequence
25	0.00315378	2	0.000272035	0	0	45	0.0116671	Cluster 15	Alveolata; Dinophyceae	AY251289.1	Dinophyceae sp. Lucy-3 18S small subunit ribosomal RNA gene, complete sequence
44	0.00555065	8	0.00108814	2	0.000170445	7	0.00181488	Cluster 16	Alveolata; Apicomplexa; Coccidia	AF238265.1	AF238265 Unidentified symbiont Type N clone N:0-2 18S ribosomal RNA gene, partial sequence
0	0	55	0.00748096	0	0	0	0	Cluster 17	Alveolata; Chromerida	EU099894.1	Chromera velia clone 45 small subunit ribosomal RNA gene, partial sequence
48	0.00605525	0	0	0	0	0	0	Cluster 18	Alveolata; Dinophyceae; Gymnodiniales; Gymnodiniaceae	AB107845.1	Amphidinium sp. Y42 gene for 18S rRNA, partial sequence
0	0	48	0.00652884	0	0	0	0	Cluster 19	Alveolata; Apicomplexa; Cryptosporidiidae	JN247404.1	Cryptosporidium parvum isolate BRAsheep53CII small subunit ribosomal RNA gene, partial sequence
0	0	48	0.00652884	0	0	0	0	Cluster 20	Fungi; Dikarya; Ascomycota; Pezizomycotina	JF497152.1	Uncultured fungus clone ABP38_03 18S ribosomal RNA gene, partial sequence
39	0.00491989	0	0	0	0	0	0	Cluster 21	Metazoa; Platyhelminthes; Turbellaria; Acoelomorpha; Acoela	AJ875221.1	Waminoa sp. YIT 2005 partial 18S rRNA gene
0	0	37	0.00503264	0	0	0	0	Cluster 22	NONE	NO-HIT	-
0	0	32	0.00435256	0	0	0	0	Cluster 23	Alveolata; Dinophyceae; Suessiales; Symbiodiniaceae	HM067611.1	Symbiodinium sp. 4-91 18S ribosomal RNA gene, partial sequence
29	0.00365838	0	0	0	0	0	0	Cluster 24	Alveolata; Dinophyceae; Gymnodiniales; Gymnodiniaceae	AB107845.1	Amphidinium sp. Y42 gene for 18S rRNA, partial sequence
0	0	0	0	1	8.52224e-05	8	0.00207415	Cluster 25	Metazoa; Cnidaria; Anthozoa; Hexacorallia; Scleractinia	EU179713.1	Stylophora pistillata isolate spg1 18S ribosomal RNA gene, partial sequence
1	0.000126151	0	0	0	0	25	0.00648172	Cluster 26	Metazoa; Cnidaria; Anthozoa; Hexacorallia; Scleractinia	EU179713.1	Stylophora pistillata isolate spg1 18S ribosomal RNA gene, partial sequence
0	0	0	0	0	0	19	0.00492611	Cluster 27	Metazoa; Cnidaria; Anthozoa; Hexacorallia; Scleractinia	AJ133556.1	Tubastraea coccinea 18S rRNA gene
23	0.00290148	0	0	0	0	0	0	Cluster 28	NONE	NO-HIT	-
20	0.00252302	0	0	0	0	0	0	Cluster 29	NONE	NO-HIT	-
18	0.00227072	0	0	0	0	0	0	Cluster 30	NONE	NO-HIT	-
17	0.00214457	0	0	0	0	0	0	Cluster 31	NONE	NO-HIT	-
0	0	0	0	16	0.00136356	0	0	Cluster 32	Alveolata; Ciliophora; Postciliodesmatophora; Heterotrichea	AF527758.1	Licnophora macfarlandi 18S ribosomal RNA gene, partial sequence
0	0	15	0.00204026	0	0	0	0	Cluster 33	NONE	NO-HIT	-
15	0.00189227	0	0	0	0	0	0	Cluster 34	NONE	NO-HIT	-
0	0	0	0	13	0.00110789	0	0	Cluster 35	Metazoa; Cnidaria; Anthozoa; Hexacorallia; Actiniaria	GU473304.1	Edwardsia japonica 18S ribosomal RNA gene, partial sequence
13	0.00163996	0	0	0	0	0	0	Cluster 36	NONE	NO-HIT	-
12	0.00151381	0	0	0	0	0	0	Cluster 37	Metazoa; Platyhelminthes; Turbellaria; Acoelomorpha; Acoela	AJ875221.1	Waminoa sp. YIT 2005 partial 18S rRNA gene
12	0.00151381	0	0	0	0	0	0	Cluster 38	NONE	NO-HIT	-
11	0.00138766	0	0	0	0	0	0	Cluster 39	NONE	NO-HIT	-
0	0	0	0	10	0.000852224	0	0	Cluster 40	Metazoa; Cnidaria; Anthozoa; Hexacorallia; Actiniaria	GU473304.1	Edwardsia japonica 18S ribosomal RNA gene, partial sequence
10	0.00126151	0	0	0	0	0	0	Cluster 41	Metazoa; Platyhelminthes; Turbellaria; Acoelomorpha; Acoela	AJ875221.1	Waminoa sp. YIT 2005 partial 18S rRNA gene
0	0	9	0.00122416	0	0	0	0	Cluster 42	NONE	NO-HIT	-
0	0	9	0.00122416	0	0	0	0	Cluster 43	NONE	NO-HIT	-
9	0.00113536	0	0	0	0	0	0	Cluster 44	Metazoa; Platyhelminthes; Turbellaria; Acoelomorpha; Acoela	AJ875221.1	Waminoa sp. YIT 2005 partial 18S rRNA gene
0	0	9	0.00122416	0	0	0	0	Cluster 45	Viridiplantae; Streptophyta; Embryophyta; Tracheophyta	HQ843439.1	Talinum paniculatum 18S ribosomal RNA gene, partial sequence
0	0	0	0	1	8.52224e-05	7	0.00181488	Cluster 46	Metazoa; Cnidaria; Anthozoa; Hexacorallia; Scleractinia	EU179713.1	Stylophora pistillata isolate spg1 18S ribosomal RNA gene, partial sequence
0	0	0	0	0	0	8	0.00207415	Cluster 47	Metazoa; Cnidaria; Anthozoa; Hexacorallia; Scleractinia	AJ133556.1	Tubastraea coccinea 18S rRNA gene
0	0	8	0.00108814	0	0	0	0	Cluster 48	Unknown eukaryote	HM226951.1	Uncultured eukaryote clone PF1E2D11 18S ribosomal RNA gene, partial sequence
7	0.000883058	1	0.000136017	0	0	0	0	Cluster 49	Alveolata; Dinophyceae; Suessiales; Symbiodiniaceae	AF290918.1	Symbiodinium sp. from Acropora hyacinthus 18S ribosomal RNA gene, partial sequence
8	0.00100921	0	0	0	0	0	0	Cluster 50	Metazoa; Platyhelminthes; Turbellaria; Acoelomorpha; Acoela	AJ875221.1	Waminoa sp. YIT 2005 partial 18S rRNA gene
0	0	0	0	0	0	7	0.00181488	Cluster 51	Metazoa; Cnidaria; Anthozoa; Hexacorallia; Antipatharia	AY838560.1	Antipatharian sp. KS-2005 18S ribosomal RNA gene, partial sequence
7	0.000883058	0	0	0	0	0	0	Cluster 52	Metazoa; Platyhelminthes; Turbellaria; Acoelomorpha; Acoela	AJ875221.1	Waminoa sp. YIT 2005 partial 18S rRNA gene
7	0.000883058	0	0	0	0	0	0	Cluster 53	NONE	NO-HIT	-
0	0	0	0	5	0.000426112	0	0	Cluster 54	Metazoa; Cnidaria; Anthozoa; Hexacorallia; Actiniaria	GU473304.1	Edwardsia japonica 18S ribosomal RNA gene, partial sequence
0	0	0	0	6	0.000511335	0	0	Cluster 55	Metazoa; Cnidaria; Anthozoa; Hexacorallia; Actiniaria	GU473304.1	Edwardsia japonica 18S ribosomal RNA gene, partial sequence
0	0	6	0.000816104	0	0	0	0	Cluster 56	Fungi; Dikarya; Ascomycota; Pezizomycotina	AF412410.1	Catapyrenium lachneum 18S ribosomal RNA gene, partial sequence
6	0.000756907	0	0	0	0	0	0	Cluster 57	NONE	NO-HIT	-
6	0.000756907	0	0	0	0	0	0	Cluster 58	NONE	NO-HIT	-
0	0	5	0.000680087	0	0	0	0	Cluster 59	NONE	NO-HIT	-
5	0.000630756	0	0	0	0	0	0	Cluster 60	Metazoa; Platyhelminthes; Turbellaria; Acoelomorpha; Acoela	AJ875221.1	Waminoa sp. YIT 2005 partial 18S rRNA gene
5	0.000630756	0	0	0	0	0	0	Cluster 61	Metazoa; Arthropoda; Hexapoda; Insecta; Pterygota	GQ118271.1	Potamanthellus caenoides voucher BYU:IGCEP220 18S ribosomal RNA gene, partial sequence
5	0.000630756	0	0	0	0	0	0	Cluster 62	NONE	NO-HIT	-
5	0.000630756	0	0	0	0	0	0	Cluster 63	Metazoa; Platyhelminthes; Turbellaria; Acoelomorpha; Acoela	EU884381.1	Waminoa sp. 1 OB-2008 isolate ACOELA45_12Echi 18S ribosomal RNA gene, partial sequence
0	0	5	0.000680087	0	0	0	0	Cluster 64	Metazoa; Chordata; Craniata; Vertebrata; Euteleostomi; Mammalia	NR_045132.1	Cricetulus griseus 18S ribosomal RNA (Rn18s), ribosomal RNA
0	0	5	0.000680087	0	0	0	0	Cluster 65	Fungi; Dikarya; Basidiomycota; Ustilaginomycotina	HQ438180.1	Uncultured Basidiomycota clone North_Pole_Sn_41 18S ribosomal RNA gene, partial sequence
0	0	0	0	0	0	4	0.00103708	Cluster 66	Metazoa; Cnidaria; Anthozoa; Hexacorallia; Scleractinia	EU179713.1	Stylophora pistillata isolate spg1 18S ribosomal RNA gene, partial sequence
0	0	0	0	0	0	4	0.00103708	Cluster 67	Metazoa; Cnidaria; Anthozoa; Hexacorallia; Scleractinia	EU179713.1	Stylophora pistillata isolate spg1 18S ribosomal RNA gene, partial sequence
0	0	0	0	4	0.00034089	0	0	Cluster 68	Metazoa; Cnidaria; Anthozoa; Hexacorallia; Antipatharia	FJ626245.1	Stichopathes cf. dissimilis SCF-2009 isolate LYM105-1 18S ribosomal RNA gene, partial sequence
0	0	0	0	4	0.00034089	0	0	Cluster 69	Metazoa; Cnidaria; Anthozoa; Hexacorallia; Corallimorpharia	EF589066.1	Corallimorphus pilatus 18S ribosomal RNA gene, partial sequence
0	0	4	0.00054407	0	0	0	0	Cluster 70	Alveolata; Dinophyceae; Suessiales; Symbiodiniaceae	AF271291.1	Symbiodinium sp. from Sarcophyton ehrenbergi 18S ribosomal RNA gene, partial sequence
4	0.000504605	0	0	0	0	0	0	Cluster 71	NONE	NO-HIT	-
4	0.000504605	0	0	0	0	0	0	Cluster 72	Alveolata; Dinophyceae; Suessiales; Symbiodiniaceae	AF290918.1	Symbiodinium sp. from Acropora hyacinthus 18S ribosomal RNA gene, partial sequence
0	0	0	0	0	0	3	0.000777807	Cluster 73	Metazoa; Cnidaria; Anthozoa; Hexacorallia; Scleractinia	EU179713.1	Stylophora pistillata isolate spg1 18S ribosomal RNA gene, partial sequence
0	0	0	0	3	0.000255667	0	0	Cluster 74	Metazoa; Cnidaria; Anthozoa; Hexacorallia; Actiniaria	GU473304.1	Edwardsia japonica 18S ribosomal RNA gene, partial sequence
0	0	0	0	3	0.000255667	0	0	Cluster 75	Metazoa; Cnidaria; Anthozoa; Hexacorallia; Actiniaria	GU473304.1	Edwardsia japonica 18S ribosomal RNA gene, partial sequence
0	0	0	0	3	0.000255667	0	0	Cluster 76	Metazoa; Cnidaria; Anthozoa; Hexacorallia; Actiniaria	GU473304.1	Edwardsia japonica 18S ribosomal RNA gene, partial sequence
0	0	3	0.000408052	0	0	0	0	Cluster 77	NONE	NO-HIT	-
0	0	3	0.000408052	0	0	0	0	Cluster 78	NONE	NO-HIT	-
0	0	3	0.000408052	0	0	0	0	Cluster 79	Unknown eukaryote	HQ438113.1	Uncultured Basidiomycota clone North_Pole_SI60_23 18S ribosomal RNA gene, partial sequence
3	0.000378453	0	0	0	0	0	0	Cluster 80	Metazoa; Platyhelminthes; Turbellaria; Acoelomorpha; Acoela	AJ875221.1	Waminoa sp. YIT 2005 partial 18S rRNA gene
3	0.000378453	0	0	0	0	0	0	Cluster 81	Metazoa; Platyhelminthes; Turbellaria; Acoelomorpha; Acoela	AJ875221.1	Waminoa sp. YIT 2005 partial 18S rRNA gene
3	0.000378453	0	0	0	0	0	0	Cluster 82	Metazoa; Platyhelminthes; Turbellaria; Acoelomorpha; Acoela	AJ875221.1	Waminoa sp. YIT 2005 partial 18S rRNA gene
3	0.000378453	0	0	0	0	0	0	Cluster 83	NONE	NO-HIT	-
0	0	3	0.000408052	0	0	0	0	Cluster 84	Alveolata; Dinophyceae; Prorocentrales; Prorocentraceae	FJ160588.1	Prorocentrum levis strain IRTA001 small subunit ribosomal RNA gene, partial sequence
0	0	0	0	0	0	1	0.000259269	Cluster 85	Unknown eukaryote	DQ674766.1	Uncultured eukaryote clone SCS059 18S ribosomal RNA gene, partial sequence
0	0	0	0	0	0	2	0.000518538	Cluster 86	Metazoa; Cnidaria; Anthozoa; Hexacorallia; Scleractinia	EU179713.1	Stylophora pistillata isolate spg1 18S ribosomal RNA gene, partial sequence
0	0	0	0	0	0	2	0.000518538	Cluster 87	Metazoa; Cnidaria; Anthozoa; Hexacorallia; Scleractinia	EU179713.1	Stylophora pistillata isolate spg1 18S ribosomal RNA gene, partial sequence
0	0	0	0	2	0.000170445	0	0	Cluster 90	Metazoa; Cnidaria; Anthozoa; Hexacorallia; Actiniaria	GU473304.1	Edwardsia japonica 18S ribosomal RNA gene, partial sequence
0	0	0	0	2	0.000170445	0	0	Cluster 91	Metazoa; Cnidaria; Anthozoa; Hexacorallia; Actiniaria	GU473304.1	Edwardsia japonica 18S ribosomal RNA gene, partial sequence
0	0	0	0	2	0.000170445	0	0	Cluster 92	Metazoa; Cnidaria; Anthozoa; Hexacorallia; Actiniaria	GU473304.1	Edwardsia japonica 18S ribosomal RNA gene, partial sequence
0	0	0	0	2	0.000170445	0	0	Cluster 93	NONE	NO-HIT	-
0	0	0	0	2	0.000170445	0	0	Cluster 94	Metazoa; Cnidaria; Anthozoa; Hexacorallia; Actiniaria	GU473304.1	Edwardsia japonica 18S ribosomal RNA gene, partial sequence
0	0	2	0.000272035	0	0	0	0	Cluster 95	Alveolata; Dinophyceae; Suessiales; Symbiodiniaceae	AF271291.1	Symbiodinium sp. from Sarcophyton ehrenbergi 18S ribosomal RNA gene, partial sequence
0	0	2	0.000272035	0	0	0	0	Cluster 96	Alveolata; Dinophyceae; Suessiales; Symbiodiniaceae	AB016580.1	Symbiodinium sp. DNA for 18S ribosomal RNA, partial sequence
0	0	2	0.000272035	0	0	0	0	Cluster 97	Unknown eukaryote	JF281588.1	Uncultured microeukaryote clone ANEK02F07 18S ribosomal RNA gene, partial sequence
0	0	2	0.000272035	0	0	0	0	Cluster 98	NONE	NO-HIT	-
0	0	2	0.000272035	0	0	0	0	Cluster 99	Fungi; Dikarya; Basidiomycota; Agaricomycotina	CP000287.1	Cryptococcus gattii WM276 chromosome B, complete sequence
0	0	2	0.000272035	0	0	0	0	Cluster 100	Alveolata; Ciliophora; Intramacronucleata; Colpodea	JN020237.1	Uncultured alveolate clone cher4_1E_122 small subunit ribosomal RNA gene, partial sequence
0	0	2	0.000272035	0	0	0	0	Cluster 101	Alveolata; Dinophyceae; Suessiales; Symbiodiniaceae	HM067611.1	Symbiodinium sp. 4-91 18S ribosomal RNA gene, partial sequence
0	0	2	0.000272035	0	0	0	0	Cluster 102	Viridiplantae; Streptophyta; Embryophyta; Tracheophyta	JF703099.1	Apium graveolens 18S ribosomal RNA gene, partial sequence
0	0	2	0.000272035	0	0	0	0	Cluster 103	NONE	NO-HIT	-
0	0	2	0.000272035	0	0	0	0	Cluster 104	Unknown eukaryote	HM226951.1	Uncultured eukaryote clone PF1E2D11 18S ribosomal RNA gene, partial sequence
0	0	2	0.000272035	0	0	0	0	Cluster 105	Alveolata; Apicomplexa; Cryptosporidiidae	HQ259583.1	Cryptosporidium parvum isolate C51 18S small subunit ribosomal RNA gene, partial sequence
0	0	2	0.000272035	0	0	0	0	Cluster 106	Unknown eukaryote	JF275364.1	Uncultured dinoflagellate clone plate89b09.b1 18S ribosomal RNA gene, partial sequence
2	0.000252302	0	0	0	0	0	0	Cluster 107	NONE	NO-HIT	-
2	0.000252302	0	0	0	0	0	0	Cluster 108	NONE	NO-HIT	-
2	0.000252302	0	0	0	0	0	0	Cluster 109	NONE	NO-HIT	-
2	0.000252302	0	0	0	0	0	0	Cluster 110	Metazoa; Platyhelminthes; Turbellaria; Acoelomorpha; Acoela	AJ875221.1	Waminoa sp. YIT 2005 partial 18S rRNA gene
2	0.000252302	0	0	0	0	0	0	Cluster 111	NONE	NO-HIT	-
2	0.000252302	0	0	0	0	0	0	Cluster 112	Metazoa; Platyhelminthes; Turbellaria; Acoelomorpha; Acoela	AJ875221.1	Waminoa sp. YIT 2005 partial 18S rRNA gene
2	0.000252302	0	0	0	0	0	0	Cluster 113	NONE	NO-HIT	-
2	0.000252302	0	0	0	0	0	0	Cluster 114	NONE	NO-HIT	-
2	0.000252302	0	0	0	0	0	0	Cluster 115	NONE	NO-HIT	-
2	0.000252302	0	0	0	0	0	0	Cluster 116	NONE	NO-HIT	-
2	0.000252302	0	0	0	0	0	0	Cluster 117	Alveolata; Dinophyceae; Gymnodiniales; Gymnodiniaceae	AB107845.1	Amphidinium sp. Y42 gene for 18S rRNA, partial sequence
2	0.000252302	0	0	0	0	0	0	Cluster 118	Metazoa; Platyhelminthes; Turbellaria; Acoelomorpha; Acoela	AJ875221.1	Waminoa sp. YIT 2005 partial 18S rRNA gene
2	0.000252302	0	0	0	0	0	0	Cluster 119	NONE	NO-HIT	-
2	0.000252302	0	0	0	0	0	0	Cluster 120	Alveolata; Dinophyceae; Suessiales; Symbiodiniaceae	AF290918.1	Symbiodinium sp. from Acropora hyacinthus 18S ribosomal RNA gene, partial sequence
2	0.000252302	0	0	0	0	0	0	Cluster 121	NONE	NO-HIT	-
2	0.000252302	0	0	0	0	0	0	Cluster 122	Alveolata; Dinophyceae; Suessiales; Symbiodiniaceae	AF290918.1	Symbiodinium sp. from Acropora hyacinthus 18S ribosomal RNA gene, partial sequence
2	0.000252302	0	0	0	0	0	0	Cluster 123	Metazoa; Platyhelminthes; Turbellaria; Acoelomorpha; Acoela	AJ875221.1	Waminoa sp. YIT 2005 partial 18S rRNA gene
2	0.000252302	0	0	0	0	0	0	Cluster 124	Alveolata; Dinophyceae; Suessiales; Symbiodiniaceae	AF290918.1	Symbiodinium sp. from Acropora hyacinthus 18S ribosomal RNA gene, partial sequence
0	0	0	0	0	0	1	0.000259269	Cluster 125	Metazoa; Cnidaria; Anthozoa; Hexacorallia; Scleractinia	EU179713.1	Stylophora pistillata isolate spg1 18S ribosomal RNA gene, partial sequence
0	0	0	0	0	0	1	0.000259269	Cluster 126	Unknown eukaryote	HM749925.1	Uncultured marine eukaryote clone BLACKSEA_cl_23 18S ribosomal RNA gene, partial sequence
0	0	0	0	0	0	1	0.000259269	Cluster 127	Metazoa; Cnidaria; Anthozoa; Hexacorallia; Scleractinia	EU179713.1	Stylophora pistillata isolate spg1 18S ribosomal RNA gene, partial sequence
0	0	0	0	0	0	1	0.000259269	Cluster 128	Metazoa; Cnidaria; Anthozoa; Hexacorallia; Scleractinia	EU179713.1	Stylophora pistillata isolate spg1 18S ribosomal RNA gene, partial sequence
0	0	0	0	0	0	1	0.000259269	Cluster 129	Unknown eukaryote	FN869852.1	Uncultured Archaeospora partial 18S rRNA gene, clone La-26a
0	0	0	0	0	0	1	0.000259269	Cluster 130	Metazoa; Cnidaria; Anthozoa; Hexacorallia; Corallimorpharia	EF589066.1	Corallimorphus pilatus 18S ribosomal RNA gene, partial sequence
0	0	0	0	0	0	1	0.000259269	Cluster 131	Metazoa; Cnidaria; Anthozoa; Hexacorallia; Scleractinia	EU179713.1	Stylophora pistillata isolate spg1 18S ribosomal RNA gene, partial sequence
0	0	0	0	0	0	1	0.000259269	Cluster 132	Metazoa; Cnidaria; Anthozoa; Hexacorallia; Scleractinia	EU179713.1	Stylophora pistillata isolate spg1 18S ribosomal RNA gene, partial sequence
0	0	0	0	0	0	1	0.000259269	Cluster 133	Metazoa; Cnidaria; Anthozoa; Hexacorallia; Scleractinia	AJ133556.1	Tubastraea coccinea 18S rRNA gene
0	0	0	0	0	0	1	0.000259269	Cluster 134	Metazoa; Cnidaria; Anthozoa; Hexacorallia; Scleractinia	EU179713.1	Stylophora pistillata isolate spg1 18S ribosomal RNA gene, partial sequence
0	0	0	0	0	0	1	0.000259269	Cluster 135	Metazoa; Cnidaria; Anthozoa; Hexacorallia; Antipatharia	FJ626245.1	Stichopathes cf. dissimilis SCF-2009 isolate LYM105-1 18S ribosomal RNA gene, partial sequence
0	0	0	0	0	0	1	0.000259269	Cluster 136	Metazoa; Cnidaria; Anthozoa; Hexacorallia; Actiniaria	GU473304.1	Edwardsia japonica 18S ribosomal RNA gene, partial sequence
0	0	0	0	0	0	1	0.000259269	Cluster 137	Metazoa; Cnidaria; Anthozoa; Hexacorallia; Scleractinia	EU179713.1	Stylophora pistillata isolate spg1 18S ribosomal RNA gene, partial sequence
0	0	0	0	0	0	1	0.000259269	Cluster 138	Metazoa; Cnidaria; Anthozoa; Hexacorallia; Scleractinia	EU179713.1	Stylophora pistillata isolate spg1 18S ribosomal RNA gene, partial sequence
0	0	0	0	0	0	1	0.000259269	Cluster 139	Unknown eukaryote	HM226931.1	Uncultured eukaryote clone PF1E2F10 18S ribosomal RNA gene, partial sequence
0	0	0	0	1	8.52224e-05	0	0	Cluster 145	Metazoa; Cnidaria; Anthozoa; Hexacorallia; Actiniaria	GU473304.1	Edwardsia japonica 18S ribosomal RNA gene, partial sequence
0	0	0	0	1	8.52224e-05	0	0	Cluster 146	Metazoa; Cnidaria; Anthozoa; Hexacorallia; Actiniaria	GU473304.1	Edwardsia japonica 18S ribosomal RNA gene, partial sequence
0	0	0	0	1	8.52224e-05	0	0	Cluster 147	Metazoa; Cnidaria; Anthozoa; Hexacorallia; Actiniaria	GU473304.1	Edwardsia japonica 18S ribosomal RNA gene, partial sequence
0	0	0	0	1	8.52224e-05	0	0	Cluster 148	Metazoa; Cnidaria; Anthozoa; Hexacorallia; Actiniaria	GU473304.1	Edwardsia japonica 18S ribosomal RNA gene, partial sequence
0	0	0	0	1	8.52224e-05	0	0	Cluster 149	Unknown eukaryote	HM228068.1	Uncultured eukaryote clone RS1E5B06 18S ribosomal RNA gene, partial sequence
0	0	0	0	1	8.52224e-05	0	0	Cluster 150	Metazoa; Cnidaria; Anthozoa; Hexacorallia; Actiniaria	GU473304.1	Edwardsia japonica 18S ribosomal RNA gene, partial sequence
0	0	0	0	1	8.52224e-05	0	0	Cluster 151	Rhodophyta; Bangiophyceae; Bangiales	AF358406.1	AF358406S1 Porphyra leucosticta 18S ribosomal RNA gene, partial sequence
0	0	0	0	1	8.52224e-05	0	0	Cluster 152	Metazoa; Cnidaria; Anthozoa; Hexacorallia; Actiniaria	GU473304.1	Edwardsia japonica 18S ribosomal RNA gene, partial sequence
0	0	0	0	1	8.52224e-05	0	0	Cluster 153	Metazoa; Cnidaria; Anthozoa; Hexacorallia; Actiniaria	GU473304.1	Edwardsia japonica 18S ribosomal RNA gene, partial sequence
0	0	0	0	1	8.52224e-05	0	0	Cluster 154	Rhodophyta; Bangiophyceae; Cyanidiales	AB091231.1	Cyanidium caldarium gene for 18S rRNA, partial sequence, strain: SAG16.91
0	0	0	0	1	8.52224e-05	0	0	Cluster 155	Metazoa; Cnidaria; Anthozoa; Hexacorallia; Actiniaria	GU473304.1	Edwardsia japonica 18S ribosomal RNA gene, partial sequence
0	0	0	0	1	8.52224e-05	0	0	Cluster 156	Metazoa; Cnidaria; Anthozoa; Hexacorallia; Actiniaria	GU473304.1	Edwardsia japonica 18S ribosomal RNA gene, partial sequence
0	0	0	0	1	8.52224e-05	0	0	Cluster 157	NONE	NO-HIT	-
0	0	0	0	1	8.52224e-05	0	0	Cluster 158	Metazoa; Cnidaria; Anthozoa; Hexacorallia; Corallimorpharia	AF052895.1	AF052895 Corynactis californica 18S ribosomal RNA gene, partial sequence
0	0	0	0	1	8.52224e-05	0	0	Cluster 159	Metazoa; Cnidaria; Anthozoa; Hexacorallia; Actiniaria	GU473304.1	Edwardsia japonica 18S ribosomal RNA gene, partial sequence
0	0	0	0	1	8.52224e-05	0	0	Cluster 160	Metazoa; Cnidaria; Anthozoa; Hexacorallia; Actiniaria	FJ489450.1	Amphianthus sp. LG-2009 18S ribosomal RNA gene, partial sequence
0	0	0	0	1	8.52224e-05	0	0	Cluster 161	NONE	NO-HIT	-
0	0	0	0	1	8.52224e-05	0	0	Cluster 162	Metazoa; Cnidaria; Anthozoa; Hexacorallia; Scleractinia	DQ831249.1	Madrepora oculata 18S ribosomal RNA gene, partial sequence
0	0	0	0	1	8.52224e-05	0	0	Cluster 163	Metazoa; Cnidaria; Anthozoa; Hexacorallia; Actiniaria	GU473304.1	Edwardsia japonica 18S ribosomal RNA gene, partial sequence
0	0	0	0	1	8.52224e-05	0	0	Cluster 164	Metazoa; Cnidaria; Anthozoa; Hexacorallia; Actiniaria	GU473304.1	Edwardsia japonica 18S ribosomal RNA gene, partial sequence
0	0	0	0	1	8.52224e-05	0	0	Cluster 165	NONE	NO-HIT	-
0	0	0	0	1	8.52224e-05	0	0	Cluster 166	Metazoa; Cnidaria; Anthozoa; Hexacorallia; Actiniaria	GU473304.1	Edwardsia japonica 18S ribosomal RNA gene, partial sequence
0	0	0	0	1	8.52224e-05	0	0	Cluster 167	Unknown eukaryote	JF275364.1	Uncultured dinoflagellate clone plate89b09.b1 18S ribosomal RNA gene, partial sequence
0	0	0	0	1	8.52224e-05	0	0	Cluster 168	Metazoa; Cnidaria; Anthozoa; Hexacorallia; Actiniaria	GU473304.1	Edwardsia japonica 18S ribosomal RNA gene, partial sequence
0	0	0	0	1	8.52224e-05	0	0	Cluster 169	Metazoa; Cnidaria; Anthozoa; Hexacorallia; Actiniaria	GU473304.1	Edwardsia japonica 18S ribosomal RNA gene, partial sequence
0	0	0	0	1	8.52224e-05	0	0	Cluster 170	Metazoa; Cnidaria; Anthozoa; Hexacorallia; Antipatharia	AY838560.1	Antipatharian sp. KS-2005 18S ribosomal RNA gene, partial sequence
0	0	0	0	1	8.52224e-05	0	0	Cluster 171	Metazoa; Cnidaria; Anthozoa; Hexacorallia; Antipatharia	FJ626245.1	Stichopathes cf. dissimilis SCF-2009 isolate LYM105-1 18S ribosomal RNA gene, partial sequence
0	0	0	0	1	8.52224e-05	0	0	Cluster 172	Metazoa; Cnidaria; Anthozoa; Hexacorallia; Actiniaria	GU473304.1	Edwardsia japonica 18S ribosomal RNA gene, partial sequence
0	0	0	0	1	8.52224e-05	0	0	Cluster 173	Metazoa; Cnidaria; Anthozoa; Hexacorallia; Actiniaria	GU473304.1	Edwardsia japonica 18S ribosomal RNA gene, partial sequence
0	0	0	0	1	8.52224e-05	0	0	Cluster 174	Metazoa; Cnidaria; Anthozoa; Hexacorallia; Actiniaria	GU473304.1	Edwardsia japonica 18S ribosomal RNA gene, partial sequence
0	0	0	0	1	8.52224e-05	0	0	Cluster 175	Metazoa; Cnidaria; Anthozoa; Hexacorallia; Actiniaria	GU473304.1	Edwardsia japonica 18S ribosomal RNA gene, partial sequence
0	0	0	0	1	8.52224e-05	0	0	Cluster 176	Metazoa; Cnidaria; Anthozoa; Hexacorallia; Actiniaria	GU473304.1	Edwardsia japonica 18S ribosomal RNA gene, partial sequence
0	0	0	0	1	8.52224e-05	0	0	Cluster 177	Metazoa; Arthropoda; Crustacea; Maxillopoda; Copepoda	DQ107564.1	Ergasilus anchoratus isolate EAH 18S ribosomal RNA gene, partial sequence
0	0	1	0.000136017	0	0	0	0	Cluster 178	Unknown eukaryote	GQ462978.1	Uncultured eukaryote clone e138_20 18S ribosomal RNA gene, partial sequence
0	0	1	0.000136017	0	0	0	0	Cluster 179	Unknown eukaryote	HM227136.1	Uncultured eukaryote clone PF1EM1G06 18S ribosomal RNA gene, partial sequence
0	0	1	0.000136017	0	0	0	0	Cluster 180	Alveolata; Apicomplexa; Aconoidasida; Piroplasmida*	AF216496.1	AF216496 Babesia gibsoni small subunit ribosomal RNA gene, partial sequence
0	0	1	0.000136017	0	0	0	0	Cluster 181	Metazoa; Cnidaria; Anthozoa; Hexacorallia; Scleractinia	DQ831249.1	Madrepora oculata 18S ribosomal RNA gene, partial sequence
0	0	1	0.000136017	0	0	0	0	Cluster 182	Fungi; Dikarya; Basidiomycota; Agaricomycotina	CP000287.1	Cryptococcus gattii WM276 chromosome B, complete sequence
0	0	1	0.000136017	0	0	0	0	Cluster 183	Alveolata; Dinophyceae; Suessiales; Symbiodiniaceae	HM067611.1	Symbiodinium sp. 4-91 18S ribosomal RNA gene, partial sequence
0	0	1	0.000136017	0	0	0	0	Cluster 184	NONE	NO-HIT	-
0	0	1	0.000136017	0	0	0	0	Cluster 185	Unknown eukaryote	EU696016.1	Uncultured fungus clone FC11P20G04 18S ribosomal RNA gene, partial sequence
0	0	1	0.000136017	0	0	0	0	Cluster 186	Alveolata; Dinophyceae; Gymnodiniales; Gymnodiniaceae	JF791048.1	Karlodinium micrum clone 7540 18S ribosomal RNA gene, partial sequence
0	0	1	0.000136017	0	0	0	0	Cluster 187	NONE	NO-HIT	-
0	0	1	0.000136017	0	0	0	0	Cluster 188	Unknown eukaryote	HM749925.1	Uncultured marine eukaryote clone BLACKSEA_cl_23 18S ribosomal RNA gene, partial sequence
0	0	1	0.000136017	0	0	0	0	Cluster 189	Metazoa; Arthropoda; Hexapoda; Insecta; Pterygota	GQ302177.1	Callimodapsa hova isolate CO704 18S ribosomal RNA gene, partial sequence
0	0	1	0.000136017	0	0	0	0	Cluster 190	Unknown eukaryote	DQ512050.1	Uncultured fungus clone Toolik_Jun2005_shruborganic_67 18S small subunit ribosomal RNA gene, partial sequence
0	0	1	0.000136017	0	0	0	0	Cluster 191	Metazoa; Cnidaria; Anthozoa; Hexacorallia; Actiniaria	GU473313.1	Cactosoma sp. ER-2010 18S ribosomal RNA gene, partial sequence
0	0	1	0.000136017	0	0	0	0	Cluster 192	Unknown eukaryote	DQ511926.1	Uncultured fungus clone Toolik_Jun2005_shruborganic_14 18S small subunit ribosomal RNA gene, partial sequence
0	0	1	0.000136017	0	0	0	0	Cluster 193	Unknown eukaryote	HQ427476.1	Uncultured eukaryote clone RU12192007A9 18S ribosomal RNA gene, partial sequence
0	0	1	0.000136017	0	0	0	0	Cluster 194	NONE	NO-HIT	-
0	0	1	0.000136017	0	0	0	0	Cluster 195	Unknown eukaryote	HM227346.1	Uncultured eukaryote clone PS1E3B11 18S ribosomal RNA gene, partial sequence
0	0	1	0.000136017	0	0	0	0	Cluster 196	Fungi; Dikarya; Basidiomycota; Agaricomycotina	CP000287.1	Cryptococcus gattii WM276 chromosome B, complete sequence
0	0	1	0.000136017	0	0	0	0	Cluster 197	NONE	NO-HIT	-
0	0	1	0.000136017	0	0	0	0	Cluster 198	Viridiplantae; Streptophyta; Embryophyta; Tracheophyta	HQ843438.1	Rivina humilis 18S ribosomal RNA gene, partial sequence
0	0	1	0.000136017	0	0	0	0	Cluster 199	NONE	NO-HIT	-
0	0	1	0.000136017	0	0	0	0	Cluster 200	Viridiplantae; Streptophyta; Embryophyta; Tracheophyta	HQ843439.1	Talinum paniculatum 18S ribosomal RNA gene, partial sequence
0	0	1	0.000136017	0	0	0	0	Cluster 201	NONE	NO-HIT	-
0	0	1	0.000136017	0	0	0	0	Cluster 202	Fungi; Dikarya; Ascomycota; Pezizomycotina	EF689846.1	Placidium lachneum isolate AFTOL-ID 2286 18S ribosomal RNA gene, partial sequence
0	0	1	0.000136017	0	0	0	0	Cluster 203	Metazoa; Chordata; Craniata; Vertebrata; Hyperoartia	AB293606.1	Geotria australis gene for 18S ribosomal RNA, partial sequence
0	0	1	0.000136017	0	0	0	0	Cluster 204	Unknown eukaryote	HM226951.1	Uncultured eukaryote clone PF1E2D11 18S ribosomal RNA gene, partial sequence
0	0	1	0.000136017	0	0	0	0	Cluster 205	Fungi; Dikarya; Ascomycota; Pezizomycotina	JF497152.1	Uncultured fungus clone ABP38_03 18S ribosomal RNA gene, partial sequence
0	0	1	0.000136017	0	0	0	0	Cluster 206	Viridiplantae; Streptophyta; Embryophyta; Tracheophyta	DQ790119.1	Olax emirnensis voucher D. Nickrent 4035 small subunit ribosomal RNA gene, partial sequence
0	0	1	0.000136017	0	0	0	0	Cluster 207	Fungi; Dikarya; Basidiomycota; Agaricomycotina	CP000287.1	Cryptococcus gattii WM276 chromosome B, complete sequence
0	0	1	0.000136017	0	0	0	0	Cluster 208	Unknown eukaryote	HM226951.1	Uncultured eukaryote clone PF1E2D11 18S ribosomal RNA gene, partial sequence
0	0	1	0.000136017	0	0	0	0	Cluster 209	Unknown eukaryote	DQ511596.1	Uncultured fungus clone Toolik_Jun2005_intertussock_62 18S small subunit ribosomal RNA gene, partial sequence
0	0	1	0.000136017	0	0	0	0	Cluster 210	Fungi; Glomeromycota; Glomeromycetes; Diversisporales	DQ511756.1	Uncultured fungus clone Toolik_Jun2005_shrubmin_206 18S small subunit ribosomal RNA gene, partial sequence
1	0.000126151	0	0	0	0	0	0	Cluster 211	Metazoa; Platyhelminthes; Turbellaria; Acoelomorpha; Acoela	HM852509.1	Waminoa sp. AK-2010 clone Acoela-Q8(single)-Sid 18S ribosomal RNA gene, partial sequence
1	0.000126151	0	0	0	0	0	0	Cluster 212	NONE	NO-HIT	-
1	0.000126151	0	0	0	0	0	0	Cluster 213	NONE	NO-HIT	-
1	0.000126151	0	0	0	0	0	0	Cluster 214	Metazoa; Platyhelminthes; Turbellaria; Acoelomorpha; Acoela	AJ875221.1	Waminoa sp. YIT 2005 partial 18S rRNA gene
1	0.000126151	0	0	0	0	0	0	Cluster 215	Metazoa; Platyhelminthes; Turbellaria; Acoelomorpha; Acoela	HM852509.1	Waminoa sp. AK-2010 clone Acoela-Q8(single)-Sid 18S ribosomal RNA gene, partial sequence
1	0.000126151	0	0	0	0	0	0	Cluster 216	Metazoa; Platyhelminthes; Turbellaria; Acoelomorpha; Acoela	HM852509.1	Waminoa sp. AK-2010 clone Acoela-Q8(single)-Sid 18S ribosomal RNA gene, partial sequence
1	0.000126151	0	0	0	0	0	0	Cluster 217	NONE	NO-HIT	-
1	0.000126151	0	0	0	0	0	0	Cluster 218	NONE	NO-HIT	-
1	0.000126151	0	0	0	0	0	0	Cluster 219	Unknown eukaryote	AY665129.1	Uncultured eukaryote clone SCM28C39 18S ribosomal RNA gene, partial sequence
1	0.000126151	0	0	0	0	0	0	Cluster 220	Metazoa; Platyhelminthes; Turbellaria; Acoelomorpha; Acoela	HM852509.1	Waminoa sp. AK-2010 clone Acoela-Q8(single)-Sid 18S ribosomal RNA gene, partial sequence
1	0.000126151	0	0	0	0	0	0	Cluster 221	NONE	NO-HIT	-
1	0.000126151	0	0	0	0	0	0	Cluster 222	NONE	NO-HIT	-
1	0.000126151	0	0	0	0	0	0	Cluster 223	Alveolata; Apicomplexa; Coccidia	AF238265.1	AF238265 Unidentified symbiont Type N clone N:0-2 18S ribosomal RNA gene, partial sequence
1	0.000126151	0	0	0	0	0	0	Cluster 224	Alveolata; Dinophyceae; Suessiales; Symbiodiniaceae	AF290918.1	Symbiodinium sp. from Acropora hyacinthus 18S ribosomal RNA gene, partial sequence
1	0.000126151	0	0	0	0	0	0	Cluster 225	NONE	NO-HIT	-
1	0.000126151	0	0	0	0	0	0	Cluster 226	Metazoa; Platyhelminthes; Turbellaria; Acoelomorpha; Acoela	AJ875221.1	Waminoa sp. YIT 2005 partial 18S rRNA gene
1	0.000126151	0	0	0	0	0	0	Cluster 227	Metazoa; Arthropoda; Crustacea; Maxillopoda; Copepoda	AY627013.1	Xarifia sp. New Caledonia-RJH-2004 18S small subunit ribosomal RNA gene, partial sequence
1	0.000126151	0	0	0	0	0	0	Cluster 228	Metazoa; Platyhelminthes; Turbellaria; Acoelomorpha; Acoela	AJ875221.1	Waminoa sp. YIT 2005 partial 18S rRNA gene
1	0.000126151	0	0	0	0	0	0	Cluster 229	NONE	NO-HIT	-
1	0.000126151	0	0	0	0	0	0	Cluster 230	NONE	NO-HIT	-
1	0.000126151	0	0	0	0	0	0	Cluster 231	Metazoa; Platyhelminthes; Turbellaria; Acoelomorpha; Acoela	AJ875221.1	Waminoa sp. YIT 2005 partial 18S rRNA gene
1	0.000126151	0	0	0	0	0	0	Cluster 232	Unknown eukaryote	HQ998927.1	Uncultured eukaryote clone CA-1-2-3e 18S ribosomal RNA gene, partial sequence
1	0.000126151	0	0	0	0	0	0	Cluster 233	Metazoa; Platyhelminthes; Turbellaria; Acoelomorpha; Acoela	HM852509.1	Waminoa sp. AK-2010 clone Acoela-Q8(single)-Sid 18S ribosomal RNA gene, partial sequence
1	0.000126151	0	0	0	0	0	0	Cluster 234	Metazoa; Platyhelminthes; Turbellaria; Acoelomorpha; Acoela	AJ875221.1	Waminoa sp. YIT 2005 partial 18S rRNA gene
1	0.000126151	0	0	0	0	0	0	Cluster 235	NONE	NO-HIT	-
1	0.000126151	0	0	0	0	0	0	Cluster 236	Metazoa; Platyhelminthes; Turbellaria; Acoelomorpha; Acoela	AJ875221.1	Waminoa sp. YIT 2005 partial 18S rRNA gene
1	0.000126151	0	0	0	0	0	0	Cluster 237	NONE	NO-HIT	-
1	0.000126151	0	0	0	0	0	0	Cluster 238	NONE	NO-HIT	-
1	0.000126151	0	0	0	0	0	0	Cluster 239	NONE	NO-HIT	-
1	0.000126151	0	0	0	0	0	0	Cluster 240	Metazoa; Platyhelminthes; Turbellaria; Acoelomorpha; Acoela	AJ875221.1	Waminoa sp. YIT 2005 partial 18S rRNA gene
1	0.000126151	0	0	0	0	0	0	Cluster 241	NONE	NO-HIT	-
1	0.000126151	0	0	0	0	0	0	Cluster 242	NONE	NO-HIT	-
1	0.000126151	0	0	0	0	0	0	Cluster 243	Metazoa; Platyhelminthes; Turbellaria; Acoelomorpha; Acoela	AJ875221.1	Waminoa sp. YIT 2005 partial 18S rRNA gene
1	0.000126151	0	0	0	0	0	0	Cluster 244	NONE	NO-HIT	-
1	0.000126151	0	0	0	0	0	0	Cluster 245	NONE	NO-HIT	-
1	0.000126151	0	0	0	0	0	0	Cluster 246	Metazoa; Platyhelminthes; Turbellaria; Acoelomorpha; Acoela	AJ875221.1	Waminoa sp. YIT 2005 partial 18S rRNA gene
1	0.000126151	0	0	0	0	0	0	Cluster 247	Metazoa; Arthropoda; Hexapoda; Insecta; Pterygota	GU591994.1	Lepicerus inaequalis 18S ribosomal RNA gene, partial sequence
1	0.000126151	0	0	0	0	0	0	Cluster 248	NONE	NO-HIT	-
1	0.000126151	0	0	0	0	0	0	Cluster 249	NONE	NO-HIT	-
1	0.000126151	0	0	0	0	0	0	Cluster 250	Unknown eukaryote	AY320211.1	Uncultured eukaryote isolate DGGE gel band J small subunit ribosomal RNA gene, partial sequence
1	0.000126151	0	0	0	0	0	0	Cluster 251	Metazoa; Arthropoda; Crustacea; Maxillopoda; Copepoda	AY627008.1	Critomolgus sp. 1 New Caledonia-RJH-2004 18S small subunit ribosomal RNA gene, partial sequence
1	0.000126151	0	0	0	0	0	0	Cluster 252	Metazoa; Platyhelminthes; Turbellaria; Acoelomorpha; Acoela	AJ875221.1	Waminoa sp. YIT 2005 partial 18S rRNA gene
1	0.000126151	0	0	0	0	0	0	Cluster 253	NONE	NO-HIT	-
1	0.000126151	0	0	0	0	0	0	Cluster 254	NONE	NO-HIT	-
1	0.000126151	0	0	0	0	0	0	Cluster 255	NONE	NO-HIT	-
1	0.000126151	0	0	0	0	0	0	Cluster 256	Metazoa; Platyhelminthes; Turbellaria; Acoelomorpha; Acoela	AJ875221.1	Waminoa sp. YIT 2005 partial 18S rRNA gene
1	0.000126151	0	0	0	0	0	0	Cluster 257	NONE	NO-HIT	-
1	0.000126151	0	0	0	0	0	0	Cluster 258	NONE	NO-HIT	-
1	0.000126151	0	0	0	0	0	0	Cluster 259	NONE	NO-HIT	-
1	0.000126151	0	0	0	0	0	0	Cluster 260	Metazoa; Platyhelminthes; Turbellaria; Acoelomorpha; Acoela	HM852509.1	Waminoa sp. AK-2010 clone Acoela-Q8(single)-Sid 18S ribosomal RNA gene, partial sequence
1	0.000126151	0	0	0	0	0	0	Cluster 261	Alveolata; Ciliophora; Postciliodesmatophora; Heterotrichea	EU583993.1	Peritromus faurei small subunit ribosomal RNA gene, partial sequence
1	0.000126151	0	0	0	0	0	0	Cluster 262	Metazoa; Platyhelminthes; Turbellaria; Acoelomorpha; Acoela	AJ875221.1	Waminoa sp. YIT 2005 partial 18S rRNA gene
1	0.000126151	0	0	0	0	0	0	Cluster 263	NONE	NO-HIT	-
1	0.000126151	0	0	0	0	0	0	Cluster 264	Alveolata; Dinophyceae; Gymnodiniales; Gymnodiniaceae	AB107845.1	Amphidinium sp. Y42 gene for 18S rRNA, partial sequence
1	0.000126151	0	0	0	0	0	0	Cluster 265	NONE	NO-HIT	-
1	0.000126151	0	0	0	0	0	0	Cluster 266	Metazoa; Platyhelminthes; Turbellaria; Acoelomorpha; Acoela	AJ875221.1	Waminoa sp. YIT 2005 partial 18S rRNA gene
1	0.000126151	0	0	0	0	0	0	Cluster 267	Metazoa; Platyhelminthes; Turbellaria; Acoelomorpha; Acoela	AJ875221.1	Waminoa sp. YIT 2005 partial 18S rRNA gene
1	0.000126151	0	0	0	0	0	0	Cluster 268	Metazoa; Platyhelminthes; Turbellaria; Acoelomorpha; Acoela	AJ875221.1	Waminoa sp. YIT 2005 partial 18S rRNA gene
1	0.000126151	0	0	0	0	0	0	Cluster 269	NONE	NO-HIT	-
1	0.000126151	0	0	0	0	0	0	Cluster 270	NONE	NO-HIT	-
1	0.000126151	0	0	0	0	0	0	Cluster 271	Metazoa; Platyhelminthes; Turbellaria; Acoelomorpha; Acoela	AJ875221.1	Waminoa sp. YIT 2005 partial 18S rRNA gene
* After manual correction the Babesia-like sequence (Cluster 180) was ranked as Symbiodinium sp.
