# Supplementary material for: Combined Amplicon Pyrosequencing Assays Reveal Presence of the Apicomplexan “type-N” (cf. Gemmocystis cylindrus) and Chromera velia on the Great Barrier Reef, Australia
Source: PLoS One. 2013 Sep 30;8(9):e76095. doi: 10.1371/journal.pone.0076095 (PMC3786883; doi:10.1371/journal.pone.0076095)
Supplement: Table S4 — Classification of bacterial sequences based on Bac1 small subunit rRNA gene 454 assay. (TXT) [file pone.0076095.s009.txt]

Table S4: Classification of bacterial sequences based on "Bac1" small subunit rRNA gene 454 assay
42a	60a	66-2	176-2	TOTAL
3265	0	0	167	3432	Root;Bacteria;Proteobacteria;Gammaproteobacteria;Oceanospirillales;Hahellaceae
0	0	187	1914	2101	Root;Bacteria;OP10;OP10 (class);OP10 (order);OP10 (family)
1940	0	0	97	2037	Root;Bacteria;Proteobacteria;Gammaproteobacteria;Oceanospirillales;Hahellaceae
1922	0	0	0	1922	Root;Bacteria;Tenericutes;Mollicutes;Entomoplasmatales
0	9	0	1026	1035	Root;Bacteria;Proteobacteria;Alphaproteobacteria;Sphingomonadales;Sphingomonadaceae;Sphingomonas;Sphingomonas sp
379	0	40	606	1025	Root;Bacteria;Firmicutes;Clostridia;Clostridiales;Peptococcaceae
1003	0	0	10	1013	Root;Bacteria;Proteobacteria;Gammaproteobacteria;Vibrionales;Vibrionaceae;Vibrio;Vibrio sp
105	0	0	890	995	Root;Bacteria;Proteobacteria;Gammaproteobacteria;Oceanospirillales;Hahellaceae
0	147	1	767	915	Root;Bacteria;Proteobacteria;Alphaproteobacteria;Rhizobiales;Bradyrhizobiaceae;Bradyrhizobium;Bradyrhizobium sp
2	7	0	874	883	Root;Bacteria;Proteobacteria;Alphaproteobacteria;Rhizobiales;Hyphomicrobiaceae;Hyphomicrobium;Hyphomicrobium sp
762	0	0	0	762	Root;Bacteria;Proteobacteria;Gammaproteobacteria;Gammaproteobacteria (order);Gammaproteobacteria (family);Spongiobacter
0	0	0	748	748	Root;Bacteria;Proteobacteria;Gammaproteobacteria;Oceanospirillales;Hahellaceae
689	0	10	0	699	Root;Bacteria;Proteobacteria;Gammaproteobacteria;Alteromonadales;Pseudoalteromonadaceae
0	0	0	675	675	Root;Bacteria;Proteobacteria;Gammaproteobacteria;Oceanospirillales;Hahellaceae
652	0	0	0	652	Root;Bacteria;Bacteroidetes;Flavobacteria;Flavobacteriales;Flavobacteriaceae
0	0	0	647	647	Root;Bacteria;Proteobacteria;Gammaproteobacteria;Oceanospirillales;Hahellaceae;Endozoicomonas;Endozoicomonas elysicola
460	0	164	16	640	Root;Bacteria;Proteobacteria;Gammaproteobacteria;Alteromonadales;Alteromonadaceae;Alteromonas;Alteromonas sp
0	0	0	619	619	Root;Bacteria;Proteobacteria;Gammaproteobacteria;Oceanospirillales;Hahellaceae;Endozoicomonas
0	606	6	2	614	Root;Bacteria;Proteobacteria;Gammaproteobacteria;Enterobacteriales;Enterobacteriaceae;Escherichia;Escherichia sp
0	556	45	2	603	Root;Bacteria;Proteobacteria;Gammaproteobacteria;Enterobacteriales;Enterobacteriaceae;Escherichia;Escherichia sp
595	0	0	0	595	Root;Bacteria;Proteobacteria;Gammaproteobacteria;Oceanospirillales;Hahellaceae
576	0	0	0	576	Root;Bacteria;Tenericutes;Mollicutes;Entomoplasmatales
0	51	86	424	561	Root;Bacteria;Proteobacteria;Alphaproteobacteria;Rhizobiales;Bradyrhizobiaceae;Bradyrhizobium;Bradyrhizobium japonicum
0	534	0	0	534	Root;Bacteria;Proteobacteria;Gammaproteobacteria;Enterobacteriales;Enterobacteriaceae;Shigella;Shigella sp
454	0	43	21	518	Root;Bacteria;Proteobacteria;Gammaproteobacteria;Alteromonadales;Pseudoalteromonadaceae;Pseudoalteromonas;Pseudoalteromonas sp
429	0	0	87	516	Root;Bacteria;Proteobacteria;Gammaproteobacteria;Alteromonadales;Pseudoalteromonadaceae;Pseudoalteromonas;Pseudoalteromonas sp
508	0	0	0	508	Root;Bacteria;Proteobacteria;Gammaproteobacteria
431	0	42	0	473	Root;Bacteria;Proteobacteria;Gammaproteobacteria;Alteromonadales;Pseudoalteromonadaceae;Pseudoalteromonas
187	0	8	276	471	Root;Bacteria;Firmicutes;Clostridia;Clostridiales;Peptococcaceae
451	0	0	0	451	Root;Bacteria;Proteobacteria;Gammaproteobacteria;Vibrionales;Vibrionaceae
430	0	0	0	430	Root;Bacteria;Proteobacteria;Gammaproteobacteria;Oceanospirillales;Hahellaceae;Endozoicomonas
0	142	284	0	426	Root;Bacteria;Proteobacteria;Alphaproteobacteria;Rhodospirillales;Acetobacteraceae;Acetobacter;Acetobacter sp
0	0	0	422	422	Root;Bacteria;Proteobacteria;Alphaproteobacteria;Rhizobiales;Methylobacteriaceae
0	0	0	401	401	Root;Bacteria;Proteobacteria;Gammaproteobacteria;Oceanospirillales;Hahellaceae
0	0	0	400	400	Root;Bacteria;Proteobacteria;Gammaproteobacteria;Oceanospirillales;Hahellaceae;Endozoicomonas
2	0	0	393	395	Root;Bacteria;Proteobacteria;Gammaproteobacteria;Oceanospirillales;Hahellaceae
0	0	0	388	388	Root;Bacteria;Proteobacteria;Gammaproteobacteria;Oceanospirillales;Hahellaceae
370	0	0	0	370	Root;Bacteria;Proteobacteria;Gammaproteobacteria;Vibrionales;Vibrionaceae;Vibrio
348	0	0	0	348	Root;Bacteria;Bacteroidetes;Flavobacteria;Flavobacteriales;Flavobacteriaceae
137	0	0	209	346	Root;Bacteria;Firmicutes;Clostridia;Clostridiales;Peptococcaceae
0	0	0	331	331	Root;Bacteria;Proteobacteria;Gammaproteobacteria;Oceanospirillales;Hahellaceae;Endozoicomonas
0	0	0	330	330	Root;Bacteria;Proteobacteria;Gammaproteobacteria;Oceanospirillales;Hahellaceae
68	0	0	262	330	Root;Bacteria;Proteobacteria;Gammaproteobacteria;Oceanospirillales;Hahellaceae;Endozoicomonas
225	0	0	104	329	Root;Bacteria;Proteobacteria;Gammaproteobacteria;Oceanospirillales;Hahellaceae
0	308	12	3	323	Root;Bacteria;Proteobacteria;Gammaproteobacteria;Enterobacteriales;Enterobacteriaceae;Escherichia;Escherichia sp
318	0	0	0	318	Root;Bacteria;Proteobacteria;Gammaproteobacteria;Alteromonadales;Pseudoalteromonadaceae;Pseudoalteromonas;Pseudoalteromonas sp
27	0	0	280	307	Root;Bacteria;Proteobacteria;Gammaproteobacteria;Gammaproteobacteria (order);Gammaproteobacteria (family);Spongiobacter
281	0	0	0	281	Root;Bacteria;Tenericutes;Mollicutes;Entomoplasmatales
0	0	0	278	278	Root;Bacteria;Proteobacteria;Gammaproteobacteria;Oceanospirillales;Hahellaceae
0	0	0	263	263	Root;Bacteria;Proteobacteria;Gammaproteobacteria;Oceanospirillales;Hahellaceae;Endozoicomonas
249	0	0	0	249	Root;Bacteria;Proteobacteria;Gammaproteobacteria;Oceanospirillales;Hahellaceae
0	0	0	245	245	Root;Bacteria;Proteobacteria;Gammaproteobacteria;Oceanospirillales;Hahellaceae
0	234	10	0	244	Root;Bacteria;Proteobacteria;Gammaproteobacteria;Enterobacteriales;Enterobacteriaceae;Escherichia;Escherichia sp
226	0	14	0	240	Root;Bacteria;Proteobacteria;Alphaproteobacteria;Rhodobacterales;Rhodobacteraceae
0	230	2	3	235	Root;Bacteria;Proteobacteria;Gammaproteobacteria;Enterobacteriales;Enterobacteriaceae;Escherichia;Escherichia coli
230	0	0	0	230	Root;Bacteria;Proteobacteria;Alphaproteobacteria;Kopriimonadales
226	0	0	0	226	Root;Bacteria;Bacteroidetes;Flavobacteria;Flavobacteriales;Flavobacteriaceae
0	34	0	184	218	Root;Bacteria;Proteobacteria;Alphaproteobacteria;Rhizobiales;Hyphomicrobiaceae;Hyphomicrobium;Hyphomicrobium sp
0	210	0	0	210	Root;Bacteria;Proteobacteria;Gammaproteobacteria;Enterobacteriales;Enterobacteriaceae;Shigella;Shigella sp
0	69	139	0	208	Root;Bacteria;Proteobacteria;Alphaproteobacteria;Rhodospirillales;Acetobacteraceae;Acetobacter;Acetobacter sp
0	0	182	0	182	Root
0	0	182	0	182	Root;Bacteria;Planctomycetes;Planctomycetacia;Planctomycetales;Planctomycetaceae
0	0	51	130	181	Root;Bacteria;OP10;OP10 (class);OP10 (order)
0	0	0	179	179	Root;Bacteria;Proteobacteria;Alphaproteobacteria;Sphingomonadales;Sphingomonadaceae;Sphingomonas;Sphingomonas sp
0	0	0	176	176	Root;Bacteria;Gemmatimonadetes;Gemmatimonadetes (class);Gemmatimonadales;Gemmatimonadaceae;Gemmatimonas
0	6	25	145	176	Root;Bacteria;Proteobacteria;Alphaproteobacteria;Rhizobiales;Bradyrhizobiaceae;Bradyrhizobium;Bradyrhizobium sp
30	0	89	52	171	Root;Bacteria;Proteobacteria;Betaproteobacteria;Burkholderiales;Burkholderiaceae;Burkholderia;Burkholderia sp
0	0	0	170	170	Root;Bacteria;Proteobacteria;Gammaproteobacteria;Oceanospirillales;Hahellaceae;Endozoicomonas
169	0	0	0	169	Root;Bacteria;Proteobacteria;Gammaproteobacteria;Alteromonadales;Pseudoalteromonadaceae;Pseudoalteromonas;Pseudoalteromonas sp
0	0	0	160	160	Root;Bacteria;Proteobacteria;Gammaproteobacteria;Oceanospirillales;Hahellaceae
152	0	0	0	152	Root;Bacteria;Deinococcus-Thermus;Deinococci
39	0	110	2	151	Root;Bacteria;Proteobacteria;Gammaproteobacteria;Alteromonadales;Alteromonadaceae;Alteromonas;Alteromonas sp
0	0	145	3	148	Root;Bacteria;Proteobacteria;Alphaproteobacteria;Rhodobacterales;Rhodobacteraceae;Roseobacter;Roseobacter sp
146	0	0	1	147	Root;Bacteria;Proteobacteria;Gammaproteobacteria;Alteromonadales;Pseudoalteromonadaceae
2	0	143	0	145	Root;Bacteria;Proteobacteria;Alphaproteobacteria;Rhodobacterales;Rhodobacteraceae
0	27	0	117	144	Root;Bacteria;Proteobacteria;Alphaproteobacteria;Rhizobiales;Bradyrhizobiaceae;Bradyrhizobium;Bradyrhizobium sp
0	0	141	0	141	Root;Bacteria;Proteobacteria;Alphaproteobacteria;Rhodobacterales;Rhodobacteraceae;Sulfitobacter;Sulfitobacter sp
0	0	130	0	130	Root;Bacteria;Proteobacteria;Gammaproteobacteria;Oceanospirillales;Alcanivoracaceae;Alcanivorax;Alcanivorax sp
0	0	128	0	128	Root;Bacteria;Proteobacteria;Gammaproteobacteria;Vibrionales;Vibrionaceae;Salinivibrio;Salinivibrio costicola
0	0	127	0	127	Root;Bacteria;Proteobacteria;Alphaproteobacteria;Rhizobiales
0	0	0	124	124	Root;Bacteria;Proteobacteria;Gammaproteobacteria;Oceanospirillales;Hahellaceae;Endozoicomonas
123	0	0	0	123	Root;Bacteria;Tenericutes;Mollicutes;Entomoplasmatales
1	0	0	119	120	Root;Bacteria;Proteobacteria;Gammaproteobacteria;Oceanospirillales;Halomonadaceae
1	0	0	119	120	Root;Bacteria;Proteobacteria;Gammaproteobacteria;Alteromonadales;Alteromonadaceae
0	0	0	116	116	Root;Bacteria;Proteobacteria;Gammaproteobacteria;Oceanospirillales;Hahellaceae
0	0	0	115	115	Root;Bacteria;Proteobacteria;Gammaproteobacteria;Oceanospirillales;Hahellaceae;Endozoicomonas;Endozoicomonas elysicola
0	4	87	23	114	Root;Bacteria;Proteobacteria;Alphaproteobacteria;Sphingomonadales;Sphingomonadaceae;Sphingomonas;Sphingomonas sp
113	0	0	0	113	Root;Bacteria;Proteobacteria;Alphaproteobacteria;Rickettsiales;Rickettsiaceae unclassified;Pelagibacter;Pelagibacter sp
37	0	0	76	113	Root;Bacteria;Proteobacteria;Gammaproteobacteria;Alteromonadales;Alteromonadaceae
0	0	0	109	109	Root;Bacteria;Acidobacteria;Acidobacteria (class);Acidobacteriales;Acidobacteriaceae
109	0	0	0	109	Root;Bacteria;Proteobacteria;Gammaproteobacteria;Alteromonadales;Colwelliaceae;Thalassomonas;Thalassomonas viridans
0	0	0	108	108	Root;Bacteria;Proteobacteria;Gammaproteobacteria;Oceanospirillales;Hahellaceae
34	0	70	3	107	Root;Bacteria;Proteobacteria;Gammaproteobacteria;Alteromonadales;Alteromonadaceae;Alteromonas;Alteromonas macleodii
0	100	0	0	100	Root;Bacteria;Proteobacteria;Gammaproteobacteria;Enterobacteriales;Enterobacteriaceae;Escherichia;Escherichia sp
98	0	0	0	98	Root;Bacteria;Bacteroidetes;Flavobacteria;Flavobacteriales;Flavobacteriaceae
0	96	2	0	98	Root;Bacteria;Proteobacteria;Gammaproteobacteria;Enterobacteriales;Enterobacteriaceae;Escherichia
0	0	98	0	98	Root;Bacteria;Proteobacteria;Gammaproteobacteria;Xanthomonadales;Xanthomonadaceae;Stenotrophomonas;Stenotrophomonas sp
0	43	4	50	97	Root;Bacteria;Proteobacteria;Alphaproteobacteria;Sphingomonadales;Sphingomonadaceae;Kaistobacter;Kaistobacter sp
0	0	93	0	93	Root;Bacteria;Proteobacteria;Alphaproteobacteria;Rickettsiales;Anaplasmataceae
89	0	0	0	89	Root;Bacteria;Proteobacteria;Gammaproteobacteria;Alteromonadales;Pseudoalteromonadaceae;Pseudoalteromonas;Pseudoalteromonas sp
0	1	43	44	88	Root;Bacteria;Proteobacteria;Alphaproteobacteria;Rhizobiales;Bradyrhizobiaceae;Bradyrhizobium;Bradyrhizobium japonicum
37	0	48	0	85	Root;Bacteria;Firmicutes;Bacilli;Bacillales;Bacillaceae;Geobacillus;Geobacillus sp
83	0	0	0	83	Root;Bacteria;Bacteroidetes;Bacteroidetes (class);Bacteroidetes (order)
0	13	15	53	81	Root;Bacteria;Proteobacteria;Alphaproteobacteria;Rhizobiales;Bradyrhizobiaceae;Afipia;Afipia sp
0	0	77	0	77	Root;Bacteria;Cyanobacteria;Cyanobacteria (class);Cyanobacteria (order);Cyanobacteria (family)
73	0	0	0	73	Root;Bacteria;Proteobacteria;Gammaproteobacteria;Thiotrichales
0	0	0	72	72	Root;Bacteria;Actinobacteria;Actinobacteria (class);Solirubrobacterales;Conexibacteraceae
0	0	0	72	72	Root;Bacteria;Actinobacteria;Actinobacteria (class);Actinomycetales;Nocardioidaceae;Nocardioides;Nocardioides halotolerans
70	0	0	0	70	Root;Bacteria;Proteobacteria;Gammaproteobacteria;Alteromonadales;Alteromonadaceae
69	0	0	0	69	Root;Bacteria;Proteobacteria;Gammaproteobacteria;Oceanospirillales;Hahellaceae
64	4	0	0	68	Root;Bacteria;Firmicutes;Bacilli;Bacillales;Bacillaceae;Bacillus;Bacillus thermoamylovorans
67	0	0	1	68	Root;Bacteria;Proteobacteria;Gammaproteobacteria;Oceanospirillales;Hahellaceae
64	0	0	1	65	Root;Bacteria;Proteobacteria;Gammaproteobacteria;Oceanospirillales;Hahellaceae;Endozoicomonas;Endozoicomonas elysicola
0	65	0	0	65	Root;Bacteria;Proteobacteria;Gammaproteobacteria;Enterobacteriales;Enterobacteriaceae;Escherichia;Escherichia sp
64	0	0	0	64	Root;Bacteria;Proteobacteria;Gammaproteobacteria;Vibrionales;Vibrionaceae
64	0	0	0	64	Root;Bacteria;Proteobacteria;Gammaproteobacteria;Alteromonadales;Pseudoalteromonadaceae;Pseudoalteromonas;Pseudoalteromonas sp
63	0	0	0	63	Root;Bacteria;Proteobacteria;Gammaproteobacteria;Alteromonadales;Colwelliaceae;Thalassomonas;Thalassomonas sp
0	0	62	0	62	Root;Bacteria;Proteobacteria;Alphaproteobacteria;Rhodobacterales;Rhodobacteraceae;Donghicola;Donghicola sp
0	0	62	0	62	Root;Bacteria;Proteobacteria;Alphaproteobacteria;Sphingomonadales;Sphingomonadaceae;Sphingobium;Sphingobium sp
0	61	0	0	61	Root;Bacteria;Firmicutes;Bacilli;Lactobacillales;Lactobacillaceae;Lactobacillus;Lactobacillus plantarum
0	0	0	61	61	Root;Bacteria;Proteobacteria;Alphaproteobacteria;Rhizobiales;Phyllobacteriaceae;Mesorhizobium;Mesorhizobium sp
57	0	0	3	60	Root;Bacteria;Proteobacteria;Gammaproteobacteria;Alteromonadales;Pseudoalteromonadaceae;Pseudoalteromonas;Pseudoalteromonas sp
0	0	0	59	59	Root;Bacteria;Proteobacteria;Epsilonproteobacteria;Campylobacterales;Campylobacteraceae;Arcobacter
0	58	0	0	58	Root;Bacteria;Chloroflexi;Anaerolineae;Anaerolineales;Anaerolineaceae
0	58	0	0	58	Root;Bacteria;Proteobacteria;Gammaproteobacteria;Enterobacteriales;Enterobacteriaceae;Escherichia;Escherichia sp
0	0	0	57	57	Root;Bacteria;Proteobacteria;Gammaproteobacteria;Oceanospirillales;Hahellaceae;Endozoicomonas
29	0	3	22	54	Root;Bacteria;Firmicutes;Clostridia;Clostridiales;Peptococcaceae
54	0	0	0	54	Root;Bacteria;Proteobacteria;Gammaproteobacteria
16	0	14	24	54	Root;Bacteria;Firmicutes;Clostridia;Clostridiales;Eubacteriaceae;Eubacterium
0	16	0	37	53	Root;Bacteria;Proteobacteria;Alphaproteobacteria;Rhizobiales;Bradyrhizobiaceae
53	0	0	0	53	Root;Bacteria;Proteobacteria;Gammaproteobacteria;Oceanospirillales;Hahellaceae
0	19	20	13	52	Root;Bacteria;Proteobacteria;Alphaproteobacteria;Sphingomonadales;Sphingomonadaceae;Kaistobacter;Kaistobacter sp
0	0	51	0	51	Root;Bacteria;Verrucomicrobia;Opitutae;Opitutales
50	0	0	0	50	Root;Bacteria;Proteobacteria;Gammaproteobacteria;Oceanospirillales;Hahellaceae
0	50	0	0	50	Root;Bacteria;Proteobacteria;Alphaproteobacteria;Rhizobiales;Hyphomicrobiaceae;Rhodomicrobium
0	5	0	45	50	Root;Bacteria;Proteobacteria;Alphaproteobacteria;Sphingomonadales;Sphingomonadaceae;Sphingomonas;Sphingomonas sp
0	0	0	50	50	Root;Bacteria;Actinobacteria;Actinobacteria (class);Actinomycetales;Intrasporangiaceae;Knoellia;Knoellia sp
0	50	0	0	50	Root;Bacteria;Proteobacteria;Gammaproteobacteria;Enterobacteriales;Enterobacteriaceae;Escherichia;Escherichia sp
48	0	0	0	48	Root;Bacteria;Proteobacteria;Gammaproteobacteria;Vibrionales;Vibrionaceae;Photobacterium;Photobacterium rosenbergii
0	0	0	46	46	Root;Bacteria;Proteobacteria;Gammaproteobacteria;Oceanospirillales;Hahellaceae;Endozoicomonas
39	0	7	0	46	Root;Bacteria;Proteobacteria;Alphaproteobacteria;Rhodobacterales;Rhodobacteraceae
0	46	0	0	46	Root;Bacteria;Proteobacteria;Alphaproteobacteria;Rhizobiales;Methylobacteriaceae;Meganema;Meganema sp
0	0	46	0	46	Root;Bacteria;Deinococcus-Thermus;Deinococci;Thermales
26	0	19	0	45	Root;Bacteria;Proteobacteria;Gammaproteobacteria;Alteromonadales;Pseudoalteromonadaceae;Pseudoalteromonas;Pseudoalteromonas sp
0	3	2	39	44	Root;Bacteria;Proteobacteria;Alphaproteobacteria;Rhizobiales;Phyllobacteriaceae;Mesorhizobium;Mesorhizobium sp
0	0	44	0	44	Root;Bacteria;Proteobacteria;Alphaproteobacteria;Rhodobacterales;Rhodobacteraceae;Maribius;Maribius sp
0	43	0	0	43	Root;Bacteria;Proteobacteria;Betaproteobacteria;Nitrosomonadales;Nitrosomonadaceae;Nitrosovibrio;Nitrosovibrio sp
0	0	0	43	43	Root;Bacteria;Bacteroidetes;Flavobacteria;Flavobacteriales;Flavobacteriaceae;Flavobacterium;Flavobacterium sp
0	0	0	43	43	Root;Bacteria;Proteobacteria;Gammaproteobacteria;Oceanospirillales;Hahellaceae;Endozoicomonas;Endozoicomonas elysicola
36	0	0	7	43	Root;Bacteria;Proteobacteria;Gammaproteobacteria;Oceanospirillales;Hahellaceae
43	0	0	0	43	Root;Bacteria;Tenericutes;Mollicutes;Entomoplasmatales
0	43	0	0	43	Root;Bacteria;Proteobacteria;Gammaproteobacteria;Enterobacteriales;Enterobacteriaceae;Escherichia;Escherichia sp
0	0	42	0	42	Root;Bacteria;Proteobacteria;Alphaproteobacteria;Kordiimonadales
0	41	0	0	41	Root;Bacteria;Proteobacteria;Alphaproteobacteria;Rhizobiales;Bradyrhizobiaceae;Bradyrhizobium;Bradyrhizobium sp
41	0	0	0	41	Root;Bacteria;Proteobacteria;Gammaproteobacteria;Alteromonadales;Alteromonadaceae;Alteromonas
0	0	0	40	40	Root;Bacteria;Proteobacteria;Alphaproteobacteria;Rhizobiales;Hyphomicrobiaceae;Hyphomicrobium;Hyphomicrobium vulgare
40	0	0	0	40	Root;Bacteria;Verrucomicrobia;Verrucomicrobia (class);Verrucomicrobia (order);Verrucomicrobia (family)
0	40	0	0	40	Root;Bacteria;Chloroflexi;Chloroflexi (class);Chloroflexi (order)
39	0	0	0	39	Root;Bacteria;Proteobacteria;Gammaproteobacteria;Pseudomonadales;Moraxellaceae;Psychrobacter;Psychrobacter sp
0	0	0	39	39	Root;Bacteria;Proteobacteria;Deltaproteobacteria;Bdellovibrionales;Bacteriovoracaceae
0	39	0	0	39	Root;Bacteria;Chloroflexi;Anaerolineae;Anaerolineales
0	0	0	38	38	Root;Bacteria;Proteobacteria;Gammaproteobacteria;Pseudomonadales;Moraxellaceae;Acinetobacter;Acinetobacter sp
38	0	0	0	38	Root;Bacteria;Bacteroidetes;Sphingobacteria;Sphingobacteriales
0	38	0	0	38	Root;Bacteria;Chloroflexi;Anaerolineae;Anaerolineales;Anaerolineaceae
0	0	0	38	38	Root;Bacteria;Proteobacteria;Gammaproteobacteria;Oceanospirillales
37	0	0	0	37	Root;Bacteria;Bacteroidetes;Flavobacteria;Flavobacteriales;Flavobacteriaceae
0	0	37	0	37	Root;Bacteria;Proteobacteria;Alphaproteobacteria;Rhodobacterales;Rhodobacteraceae;Rhodobacter
31	0	0	6	37	Root;Bacteria;Proteobacteria;Gammaproteobacteria;Alteromonadales;Pseudoalteromonadaceae;Pseudoalteromonas;Pseudoalteromonas sp
0	37	0	0	37	Root;Bacteria;Chloroflexi;Anaerolineae;Anaerolineales;Anaerolineaceae
36	0	0	0	36	Root;Bacteria;Bacteroidetes;Flavobacteria;Flavobacteriales
28	2	6	0	36	Root;Bacteria;Proteobacteria;Gammaproteobacteria;Xanthomonadales;Xanthomonadaceae;Pseudoxanthomonas;Pseudoxanthomonas sp
2	0	0	34	36	Root;Bacteria;Proteobacteria;Gammaproteobacteria;Oceanospirillales;Oceanospirillaceae
0	36	0	0	36	Root;Bacteria;Proteobacteria;Alphaproteobacteria;Rhizobiales;Hyphomicrobiaceae;Rhodomicrobium;Rhodomicrobium sp
0	0	36	0	36	Root;Bacteria;Proteobacteria;Gammaproteobacteria;Oceanospirillales;Alcanivoracaceae;Alcanivorax;Alcanivorax sp
0	0	0	35	35	Root;Bacteria;Proteobacteria;Gammaproteobacteria;Gammaproteobacteria (order);Gammaproteobacteria (family)
0	35	0	0	35	Root;Bacteria;Proteobacteria;Alphaproteobacteria;Rhizobiales;Rhizobiaceae;Sinorhizobium
22	0	0	13	35	Root;Bacteria;Deinococcus-Thermus;Deinococci
35	0	0	0	35	Root;Bacteria;Proteobacteria;Gammaproteobacteria;Gammaproteobacteria (order);Gammaproteobacteria (family)
35	0	0	0	35	Root;Bacteria;Proteobacteria;Gammaproteobacteria;Gammaproteobacteria (order);Gammaproteobacteria (family)
0	34	0	0	34	Root;Bacteria;Actinobacteria;Actinobacteria (class);Solirubrobacterales;Solirubrobacteraceae
0	0	34	0	34	Root;Bacteria;Proteobacteria;Gammaproteobacteria;Oceanospirillales;Halomonadaceae;Halomonas;Halomonas sp
33	0	0	0	33	Root;Bacteria;Proteobacteria;Gammaproteobacteria;Alteromonadales;Pseudoalteromonadaceae
32	0	0	0	32	Root;Bacteria;Proteobacteria;Gammaproteobacteria;Alteromonadales;Pseudoalteromonadaceae;Algicola
0	31	0	0	31	Root;Bacteria;Proteobacteria;Betaproteobacteria;Nitrosomonadales;Nitrosomonadaceae;Nitrosovibrio;Nitrosovibrio sp
0	0	31	0	31	Root;Bacteria;Proteobacteria;Gammaproteobacteria;Oceanospirillales;Halomonadaceae;Halomonas;Halomonas sp
0	30	0	0	30	Root;Bacteria;Proteobacteria;Alphaproteobacteria;Rhizobiales;Hyphomicrobiaceae;Rhodoplanes
27	0	0	3	30	Root;Bacteria;Proteobacteria;Alphaproteobacteria;Rhodobacterales;Rhodobacteraceae;Thalassobius;Thalassobius sp
30	0	0	0	30	Root;Bacteria;Proteobacteria;Gammaproteobacteria;Alteromonadales;Alteromonadaceae;Alteromonas;Alteromonas sp
0	0	30	0	30	Root;Bacteria;Proteobacteria;Betaproteobacteria;Burkholderiales;Alcaligenaceae;Achromobacter;Achromobacter sp
0	29	0	0	29	Root;Bacteria;Proteobacteria;Alphaproteobacteria;Rhizobiales;Bradyrhizobiaceae;Rhodopseudomonas;Rhodopseudomonas sp
26	0	0	3	29	Root;Bacteria;Proteobacteria;Alphaproteobacteria;Rhodobacterales;Rhodobacteraceae;Wenxinia
0	29	0	0	29	Root;Bacteria;Chloroflexi;Anaerolineae;Anaerolineales;Anaerolineaceae
0	0	29	0	29	Root;Bacteria;Bacteroidetes;Flavobacteria;Flavobacteriales;Flavobacteriaceae;Sandarakinotalea;Sandarakinotalea sediminis
28	0	0	0	28	Root;Bacteria;Proteobacteria;Alphaproteobacteria;Rhizobiales;Hyphomicrobiaceae;Pedomicrobium;Pedomicrobium sp
28	0	0	0	28	Root;Bacteria;Proteobacteria;Alphaproteobacteria;Rhodobacterales
24	4	0	0	28	Root;Bacteria;Bacteroidetes;Flavobacteria;Flavobacteriales;Flavobacteriaceae;Flavobacterium;Flavobacterium sp
28	0	0	0	28	Root;Bacteria;Proteobacteria;Gammaproteobacteria;Vibrionales;Vibrionaceae;Vibrio
0	28	0	0	28	Root;Bacteria;Firmicutes;Bacilli;Lactobacillales;Lactobacillaceae;Lactobacillus;Lactobacillus sp
0	28	0	0	28	Root;Bacteria;Actinobacteria;Actinobacteria (class);Actinomycetales;Mycobacteriaceae;Mycobacterium;Mycobacterium sp
0	0	0	28	28	Root;Bacteria;Proteobacteria;Gammaproteobacteria;Oceanospirillales;Hahellaceae;Endozoicomonas
0	0	0	28	28	Root;Bacteria;Proteobacteria;Alphaproteobacteria;Rhizobiales;Phyllobacteriaceae;Mesorhizobium;Mesorhizobium sp
0	0	0	27	27	Root;Bacteria;Proteobacteria;Alphaproteobacteria;Rhizobiales;Hyphomicrobiaceae;Hyphomicrobium;Hyphomicrobium sp
0	0	27	0	27	Root;Bacteria;Firmicutes;Clostridia
0	26	0	0	26	Root;Bacteria;Actinobacteria;Actinobacteria (class);Actinomycetales
0	0	0	26	26	Root;Bacteria;Proteobacteria;Gammaproteobacteria;Oceanospirillales;Oceanospirillaceae unclassified
0	4	3	19	26	Root;Bacteria;Proteobacteria;Alphaproteobacteria;Rhizobiales;Bradyrhizobiaceae;Bradyrhizobium
25	0	0	0	25	Root;Bacteria;Proteobacteria;Gammaproteobacteria;Legionellales
0	25	0	0	25	Root;Bacteria;Proteobacteria;Alphaproteobacteria;Sphingomonadales;Erythrobacteraceae;Altererythrobacter;Altererythrobacter sp
0	25	0	0	25	Root;Bacteria;Proteobacteria;Deltaproteobacteria;Myxococcales;Polyangiaceae;Byssovorax;Byssovorax sp
0	0	0	25	25	Root;Bacteria;Proteobacteria;Betaproteobacteria;Burkholderiales;Comamonadaceae;Schlegelella;Schlegelella sp
0	0	25	0	25	Root;Bacteria;Proteobacteria;Betaproteobacteria;Burkholderiales;Burkholderiaceae;Limnobacter;Limnobacter sp
25	0	0	0	25	Root;Bacteria;Proteobacteria;Gammaproteobacteria;Alteromonadales;Colwelliaceae;Thalassomonas;Thalassomonas viridans
25	0	0	0	25	Root;Bacteria;Proteobacteria;Gammaproteobacteria;Alteromonadales;Pseudoalteromonadaceae
24	0	0	0	24	Root;Bacteria;Proteobacteria;Gammaproteobacteria;Alteromonadales
24	0	0	0	24	Root;Bacteria;Proteobacteria;Alphaproteobacteria;Kopriimonadales
24	0	0	0	24	Root;Bacteria;Cyanobacteria;Cyanobacteria (class);Cyanobacteria (order);Cyanobacteria (family)
0	18	1	5	24	Root;Bacteria;Proteobacteria;Alphaproteobacteria;Rhizobiales;Bradyrhizobiaceae
0	5	19	0	24	Root;Bacteria;Proteobacteria;Alphaproteobacteria;Rhodospirillales;Acetobacteraceae;Acetobacter;Acetobacter sp
23	0	0	0	23	Root;Bacteria;Proteobacteria;Epsilonproteobacteria;Campylobacterales
0	23	0	0	23	Root;Bacteria;Deinococcus-Thermus;Deinococci;Deinococcales;Deinococcaceae;Deinococcus;Deinococcus sp
23	0	0	0	23	Root;Bacteria;Proteobacteria;Alphaproteobacteria;Rhodobacterales;Rhodobacteraceae;Roseobacter;Roseobacter sp
21	0	0	2	23	Root;Bacteria;Cyanobacteria;Chroobacteria;Chroococcales;Synechococcaceae;Synechococcus;Synechococcus sp
0	23	0	0	23	Root;Bacteria;Actinobacteria;Actinobacteria (class);Actinobacteria (order)
23	0	0	0	23	Root;Bacteria;Proteobacteria;Gammaproteobacteria;Alteromonadales;Shewanellaceae;Shewanella
3	0	20	0	23	Root;Bacteria;Proteobacteria;Gammaproteobacteria;Alteromonadales;Alteromonadaceae;Alteromonas;Alteromonas macleodii
0	0	0	22	22	Root;Bacteria;Proteobacteria;Alphaproteobacteria;Rickettsiales
22	0	0	0	22	Root;Bacteria;Proteobacteria;Gammaproteobacteria;Alteromonadales;Pseudoalteromonadaceae;Pseudoalteromonas;Pseudoalteromonas sp
0	22	0	0	22	Root;Bacteria;Proteobacteria;Alphaproteobacteria;Rhizobiales;Hyphomicrobiaceae;Hyphomicrobium;Hyphomicrobium sp
9	0	0	13	22	Root;Bacteria;Proteobacteria;Gammaproteobacteria;Vibrionales;Vibrionaceae;Vibrio
21	0	0	0	21	Root;Bacteria;Bacteroidetes;Cytophagia;Cytophagales
7	0	12	2	21	Root;Bacteria;Proteobacteria;Gammaproteobacteria;Oceanospirillales;Oceanospirillaceae unclassified
21	0	0	0	21	Root;Bacteria;Proteobacteria;Gammaproteobacteria;Gammaproteobacteria (order);Gammaproteobacteria (family);Burzellia;Burzellia piscidermidis
21	0	0	0	21	Root;Bacteria;Actinobacteria;Actinobacteria (class);Actinomycetales;Brevibacteriaceae;Brevibacterium;Brevibacterium sp
0	21	0	0	21	Root;Bacteria;Proteobacteria;Alphaproteobacteria;Rhizobiales;Hyphomicrobiaceae;Rhodomicrobium;Rhodomicrobium sp
20	0	0	0	20	Root;Bacteria;Bacteroidetes;Flavobacteria;Flavobacteriales;Flavobacteriaceae;Flavobacterium
20	0	0	0	20	Root;Bacteria;Proteobacteria;Alphaproteobacteria;Rickettsiales
0	20	0	0	20	Root;Bacteria;Proteobacteria;Alphaproteobacteria;Rhizobiales;Hyphomicrobiaceae;Hyphomicrobium;Hyphomicrobium sp
0	20	0	0	20	Root;Bacteria;Actinobacteria;Actinobacteria (class);Actinomycetales;Kineosporiaceae;Kineosporia;Kineosporia sp
19	0	0	0	19	Root;Bacteria;Proteobacteria;Deltaproteobacteria;Myxococcales
19	0	0	0	19	Root;Bacteria;Proteobacteria;Gammaproteobacteria;Alteromonadales;Colwelliaceae;Thalassomonas;Thalassomonas sp
19	0	0	0	19	Root;Bacteria;Bacteroidetes;Flavobacteria;Flavobacteriales;Flavobacteriaceae;Gramella;Gramella echinicola
19	0	0	0	19	Root;Bacteria;Cyanobacteria;Chroobacteria;Chroococcales
0	19	0	0	19	Root;Bacteria;Proteobacteria;Alphaproteobacteria;Rhizobiales;Bradyrhizobiaceae
0	19	0	0	19	Root;Bacteria;Proteobacteria;Alphaproteobacteria;Caulobacterales;Caulobacteraceae;Caulobacter;Caulobacter sp
0	19	0	0	19	Root;Bacteria;Proteobacteria;Alphaproteobacteria;Rhizobiales;Beijerinckiaceae;Chelatococcus;Chelatococcus sp
0	3	0	16	19	Root;Bacteria;Actinobacteria;Actinobacteria (class);Solirubrobacterales;Patulibacteraceae
19	0	0	0	19	Root;Bacteria;Proteobacteria;Gammaproteobacteria;Oceanospirillales;Oceanospirillaceae unclassified
16	0	3	0	19	Root;Bacteria;Proteobacteria;Gammaproteobacteria;Alteromonadales;Pseudoalteromonadaceae;Pseudoalteromonas
19	0	0	0	19	Root;Bacteria;Proteobacteria;Gammaproteobacteria;Vibrionales;Vibrionaceae;Vibrio
18	0	0	0	18	Root;Bacteria;Bacteroidetes;Flavobacteria
0	0	0	18	18	Root;Bacteria;Firmicutes;Bacilli;Lactobacillales;Carnobacteriaceae;Carnobacterium;Carnobacterium sp
18	0	0	0	18	Root;Bacteria;Proteobacteria;Epsilonproteobacteria;Campylobacterales;Campylobacteraceae
18	0	0	0	18	Root;Bacteria;Bacteroidetes;Cytophagia;Cytophagales;Flammeovirgaceae;Flexithrix
0	0	0	18	18	Root;Bacteria;Proteobacteria;Gammaproteobacteria;Oceanospirillales;Oceanospirillaceae unclassified;Oleibacter;Oleibacter marinus
4	0	11	3	18	Root;Bacteria;Proteobacteria;Gammaproteobacteria;Alteromonadales;Alteromonadaceae;Alteromonas;Alteromonas macleodii
6	0	0	12	18	Root;Bacteria;Proteobacteria;Gammaproteobacteria;Alteromonadales;Alteromonadaceae
0	3	14	0	17	Root;Bacteria;Acidobacteria;Holophagae;Holophagales;Holophagaceae;Holophaga
0	17	0	0	17	Root;Bacteria;Proteobacteria;Alphaproteobacteria;Rhizobiales;Hyphomicrobiaceae;Devosia;Devosia sp
0	9	0	8	17	Root;Bacteria;Proteobacteria;Alphaproteobacteria;Rhizobiales;Hyphomicrobiaceae;Hyphomicrobium;Hyphomicrobium sp
0	0	0	17	17	Root;Bacteria;Proteobacteria;Gammaproteobacteria;Oceanospirillales;Oceanospirillaceae;Marinomonas;Marinomonas communis
0	17	0	0	17	Root;Bacteria;Proteobacteria;Alphaproteobacteria;Caulobacterales;Caulobacteraceae;Brevundimonas;Brevundimonas sp
3	0	0	14	17	Root;Bacteria;Proteobacteria;Gammaproteobacteria;Oceanospirillales;Hahellaceae
17	0	0	0	17	Root;Bacteria;Tenericutes;Mollicutes;Entomoplasmatales
17	0	0	0	17	Root;Bacteria;Proteobacteria;Gammaproteobacteria;Oceanospirillales;Hahellaceae;Endozoicomonas
0	0	17	0	17	Root;Bacteria;Cyanobacteria;Cyanobacteria (class);Cyanobacteria (order);Cyanobacteria (family)
0	16	0	0	16	Root;Bacteria;OP10;OP10 (class);OP10 (order);OP10 (family);OP10 (genus);OP10 unclassified
16	0	0	0	16	Root;Bacteria;Firmicutes;Bacilli;Lactobacillales;Streptococcaceae;Streptococcus;Streptococcus equinus
0	16	0	0	16	Root;Bacteria;Proteobacteria;Betaproteobacteria;Burkholderiales;Comamonadaceae;Variovorax;Variovorax sp
0	0	13	3	16	Root;Bacteria;Proteobacteria;Alphaproteobacteria;Rhodobacterales;Rhodobacteraceae;Nautella;Nautella italica
0	16	0	0	16	Root;Bacteria;Proteobacteria;Betaproteobacteria;Burkholderiales;Comamonadaceae;Acidovorax;Acidovorax sp
0	0	0	16	16	Root;Bacteria;Proteobacteria;Gammaproteobacteria;Oceanospirillales;Oceanospirillaceae unclassified
0	0	2	14	16	Root;Bacteria;Proteobacteria;Alphaproteobacteria;Rhizobiales;Rhizobiaceae;Rhizobium;Rhizobium galegae
0	15	0	0	15	Root;Bacteria;Acidobacteria;Holophagae;Holophagales;Holophagaceae;Holophaga;Holophaga sp
0	15	0	0	15	Root;Bacteria;Actinobacteria;Actinobacteria (class);Solirubrobacterales;Conexibacteraceae
15	0	0	0	15	Root;Bacteria;Bacteroidetes;Flavobacteria;Flavobacteriales;Flavobacteriaceae
0	15	0	0	15	Root;Bacteria;Actinobacteria;Actinobacteria (class);Actinomycetales;Microbacteriaceae;Cryobacterium;Cryobacterium sp
5	0	1	9	15	Root;Bacteria;Proteobacteria;Betaproteobacteria;Nitrosomonadales
0	0	0	14	14	Root;Bacteria;Proteobacteria;Gammaproteobacteria;Pseudomonadales;Moraxellaceae;Acinetobacter;Acinetobacter sp
0	14	0	0	14	Root;Bacteria;Bacteroidetes;Flavobacteria;Flavobacteriales;Flavobacteriaceae;Aequorivita
0	14	0	0	14	Root;Bacteria;Proteobacteria;Alphaproteobacteria;Rhizobiales;Methylocystaceae
0	14	0	0	14	Root;Bacteria;Proteobacteria;Alphaproteobacteria;Rhizobiales;Bradyrhizobiaceae;Bradyrhizobium;Bradyrhizobium sp
14	0	0	0	14	Root;Bacteria;Proteobacteria;Alphaproteobacteria;Rhodobacterales;Rhodobacteraceae;Antarctobacter
0	14	0	0	14	Root;Bacteria;Proteobacteria;Alphaproteobacteria;Sphingomonadales;Sphingomonadaceae;Sphingomonas;Sphingomonas sp
0	14	0	0	14	Root;Bacteria;Actinobacteria;Actinobacteria (class);Solirubrobacterales;Conexibacteraceae
14	0	0	0	14	Root;Bacteria;Proteobacteria;Gammaproteobacteria;Alteromonadales;Pseudoalteromonadaceae;Pseudoalteromonas;Pseudoalteromonas sp
0	0	14	0	14	Root;Bacteria;Proteobacteria;Alphaproteobacteria;Sphingomonadales
0	0	0	14	14	Root;Bacteria;Proteobacteria;Gammaproteobacteria;Oceanospirillales;Hahellaceae;Endozoicomonas;Endozoicomonas elysicola
4	0	0	10	14	Root;Bacteria;Proteobacteria;Gammaproteobacteria;Oceanospirillales;Oceanospirillaceae
0	0	0	13	13	Root;Bacteria;Tenericutes;Mollicutes;Entomoplasmatales
13	0	0	0	13	Root;Bacteria;Proteobacteria;Gammaproteobacteria;Alteromonadales;Alteromonadaceae;Marinobacterium;Marinobacterium sp
0	13	0	0	13	Root;Bacteria;Proteobacteria;Alphaproteobacteria;Sphingomonadales;Erythrobacteraceae;Porphyrobacter;Porphyrobacter sp
0	13	0	0	13	Root;Bacteria;Proteobacteria;Alphaproteobacteria;Rhizobiales;Hyphomicrobiaceae;Rhodoplanes;Rhodoplanes sp
0	13	0	0	13	Root;Bacteria;Proteobacteria;Alphaproteobacteria;Sphingomonadales;Sphingomonadaceae;Sphingomonas;Sphingomonas sp
0	13	0	0	13	Root;Bacteria;Proteobacteria;Alphaproteobacteria;Rhizobiales;Bradyrhizobiaceae;Bradyrhizobium
0	0	0	13	13	Root;Bacteria;Proteobacteria;Gammaproteobacteria;Enterobacteriales;Enterobacteriaceae;Serratia;Serratia liquefaciens
0	0	0	13	13	Root;Bacteria;Proteobacteria;Gammaproteobacteria;Oceanospirillales;Oceanospirillaceae
0	0	0	13	13	Root;Bacteria;Proteobacteria;Gammaproteobacteria;Oceanospirillales;Hahellaceae
0	12	0	0	12	Root;Bacteria;Chloroflexi;Chloroflexi (class);Chloroflexales;Chloroflexaceae;Chloroflexus
12	0	0	0	12	Root;Bacteria;Bacteroidetes;Cytophagia;Cytophagales;Cytophagaceae;Flexibacter;Flexibacter sp
0	12	0	0	12	Root;Bacteria;Proteobacteria;Alphaproteobacteria;Rhizobiales;Hyphomicrobiaceae;Rhodoplanes;Rhodoplanes sp
0	12	0	0	12	Root;Bacteria;Proteobacteria;Betaproteobacteria;Burkholderiales;Alcaligenaceae;Derxia;Derxia sp
12	0	0	0	12	Root;Bacteria;Firmicutes;Clostridia;Clostridiales;Clostridiaceae;Clostridium;Clostridium sp
0	12	0	0	12	Root
0	12	0	0	12	Root;Bacteria;Chloroflexi;Anaerolineae;Anaerolineales;Anaerolineaceae
0	12	0	0	12	Root;Bacteria;Chloroflexi;Anaerolineae;Anaerolineales;Anaerolineaceae
0	12	0	0	12	Root;Bacteria;Proteobacteria;Alphaproteobacteria;Rhizobiales;Methylobacteriaceae;Microvirga;Microvirga sp
12	0	0	0	12	Root;Bacteria;Proteobacteria;Gammaproteobacteria;Oceanospirillales;Hahellaceae
0	0	12	0	12	Root;Bacteria;Bacteroidetes;Bacteroidia
11	0	0	0	11	Root;Bacteria;Bacteroidetes;Flavobacteria;Flavobacteriales;Flavobacteriaceae
0	11	0	0	11	Root;Bacteria;Bacteroidetes;Flavobacteria;Flavobacteriales;Flavobacteriaceae;Flavobacterium
0	11	0	0	11	Root;Bacteria;Proteobacteria;Alphaproteobacteria;Rhizobiales;Hyphomicrobiaceae;Rhodoplanes;Rhodoplanes sp
0	11	0	0	11	Root;Bacteria;Proteobacteria;Alphaproteobacteria;Rhizobiales;Beijerinckiaceae;Methylocella;Methylocella sp
0	11	0	0	11	Root;Bacteria;Proteobacteria;Alphaproteobacteria;Rhizobiales;Rhizobiaceae;Rhizobium;Rhizobium sp
0	11	0	0	11	Root;Bacteria;Proteobacteria;Alphaproteobacteria;Rhizobiales;Hyphomicrobiaceae
0	11	0	0	11	Root;Bacteria;Proteobacteria;Alphaproteobacteria;Rhizobiales;Bradyrhizobiaceae;Bradyrhizobium;Bradyrhizobium sp
0	11	0	0	11	Root;Bacteria;Actinobacteria;Actinobacteria (class);Solirubrobacterales;Conexibacteraceae
0	11	0	0	11	Root;Bacteria;Chloroflexi;Anaerolineae;Anaerolineales
0	11	0	0	11	Root;Bacteria;Proteobacteria;Alphaproteobacteria;Rhizobiales;Hyphomicrobiaceae;Pedomicrobium;Pedomicrobium sp
0	11	0	0	11	Root;Bacteria;Proteobacteria;Alphaproteobacteria;Rhizobiales;Methylobacteriaceae;Microvirga;Microvirga sp
11	0	0	0	11	Root;Bacteria;Proteobacteria;Gammaproteobacteria;Alteromonadales;Colwelliaceae
0	10	0	0	10	Root;Bacteria;Bacteroidetes;Flavobacteria;Flavobacteriales;Flavobacteriaceae
0	10	0	0	10	Root;Bacteria;Actinobacteria;Actinobacteria (class);Solirubrobacterales;Conexibacteraceae;Conexibacter
0	10	0	0	10	Root;Bacteria;Proteobacteria;Betaproteobacteria;Nitrosomonadales;Nitrosomonadaceae;Nitrosovibrio
0	10	0	0	10	Root;Bacteria;Proteobacteria;Alphaproteobacteria;Rhizobiales;Rhizobiaceae;Rhizobium;Rhizobium sp
0	10	0	0	10	Root;Bacteria;Proteobacteria;Alphaproteobacteria;Rhizobiales;Rhizobiaceae;Sinorhizobium;Sinorhizobium sp
0	10	0	0	10	Root;Bacteria;Proteobacteria;Alphaproteobacteria;Rhizobiales;Hyphomicrobiaceae;Pedomicrobium;Pedomicrobium sp
10	0	0	0	10	Root;Bacteria;Proteobacteria;Gammaproteobacteria;Alteromonadales;Alteromonadaceae
10	0	0	0	10	Root;Bacteria;Bacteroidetes;Sphingobacteria;Sphingobacteriales;Sphingobacteriaceae;Sphingobacterium;Sphingobacterium sp
0	10	0	0	10	Root;Bacteria;Actinobacteria;Actinobacteria (class);Actinomycetales;Thermomonosporaceae
10	0	0	0	10	Root;Bacteria;Proteobacteria;Alphaproteobacteria;Rhodobacterales;Rhodobacteraceae;Thalassobius;Thalassobius sp
10	0	0	0	10	Root;Bacteria;Proteobacteria;Gammaproteobacteria;Alteromonadales;Alteromonadaceae;Alteromonas
0	10	0	0	10	Root;Bacteria;Chloroflexi;Caldilineae;Caldilineales;Caldilineaceae
10	0	0	0	10	Root;Bacteria;Proteobacteria;Gammaproteobacteria;Alteromonadales;Alteromonadaceae;Alteromonas
0	10	0	0	10	Root;Bacteria;Actinobacteria;Actinobacteria (class);Solirubrobacterales;Conexibacteraceae;Conexibacter;Conexibacter sp
0	10	0	0	10	Root;Bacteria;Proteobacteria;Gammaproteobacteria;Alteromonadales;Moritellaceae;Moritella
0	10	0	0	10	Root;Bacteria;Proteobacteria;Alphaproteobacteria;Rickettsiales;Rickettsiaceae;Orientia
0	10	0	0	10	Root;Bacteria;Proteobacteria;Alphaproteobacteria;Sphingomonadales;Sphingomonadaceae
0	10	0	0	10	Root;Bacteria;Proteobacteria;Alphaproteobacteria;Rhizobiales;Hyphomicrobiaceae;Rhodomicrobium
0	10	0	0	10	Root;Bacteria;Chloroflexi;Anaerolineae;Anaerolineales
0	9	0	0	9	Root;Bacteria;Acidobacteria;Acidobacteria (class);Acidobacteriales;Acidobacteriaceae;Acidobacterium
9	0	0	0	9	Root;Bacteria;Proteobacteria;Gammaproteobacteria;Alteromonadales;Alteromonadaceae
0	9	0	0	9	Root;Bacteria;Proteobacteria;Betaproteobacteria;Nitrosomonadales;Nitrosomonadaceae;Nitrosovibrio;Nitrosovibrio sp
0	0	0	9	9	Root;Bacteria;Bacteroidetes;Flavobacteria;Flavobacteriales;Flavobacteriaceae;Flavobacterium;Flavobacterium sp
0	9	0	0	9	Root;Bacteria;Chloroflexi;Caldilineae;Caldilineales;Caldilineaceae;Caldilinea;Caldilinea sp
0	9	0	0	9	Root;Bacteria;Proteobacteria;Alphaproteobacteria;Rhizobiales;Beijerinckiaceae;Beijerinckia
0	9	0	0	9	Root;Bacteria;Proteobacteria;Betaproteobacteria;Nitrosomonadales;Nitrosomonadaceae;Nitrosovibrio;Nitrosovibrio sp
0	9	0	0	9	Root;Bacteria;Proteobacteria;Alphaproteobacteria;Rhizobiales;Hyphomicrobiaceae;Hyphomicrobium
0	9	0	0	9	Root;Bacteria;Proteobacteria;Alphaproteobacteria;Rhizobiales;Hyphomicrobiaceae;Rhodoplanes;Rhodoplanes sp
0	9	0	0	9	Root;Bacteria;Chloroflexi;Chloroflexi (class);Chloroflexales;Chloroflexaceae;Chloroflexus;Chloroflexus sp
0	9	0	0	9	Root;Bacteria;Actinobacteria;Actinobacteria (class);Thermoleophilales
0	9	0	0	9	Root;Bacteria;Actinobacteria;Actinobacteria (class);Actinomycetales;Nocardioidaceae;Kribbella;Kribbella karoonensis
0	9	0	0	9	Root;Bacteria;Bacteroidetes;Flavobacteria;Flavobacteriales;Flavobacteriaceae;Flavobacterium;Flavobacterium suncheonense
0	9	0	0	9	Root;Bacteria;Proteobacteria;Gammaproteobacteria;Xanthomonadales;Xanthomonadaceae;Lysobacter;Lysobacter gummosus
9	0	0	0	9	Root;Bacteria;Proteobacteria;Betaproteobacteria;Burkholderiales;Burkholderiaceae unclassified;Tepidimonas;Tepidimonas arfidensis
0	0	0	9	9	Root;Bacteria;Actinobacteria;Actinobacteria (class);Actinomycetales;Intrasporangiaceae;Tetrasphaera;Tetrasphaera sp
0	9	0	0	9	Root;Bacteria;Proteobacteria;Betaproteobacteria;Rhodocyclales;Rhodocyclaceae;Ferribacterium;Ferribacterium sp
0	9	0	0	9	Root
0	0	0	9	9	Root;Bacteria;Proteobacteria;Gammaproteobacteria;Oceanospirillales;Hahellaceae
0	0	0	9	9	Root;Bacteria;Proteobacteria;Gammaproteobacteria;Oceanospirillales;Hahellaceae;Endozoicomonas
0	0	9	0	9	Root;Bacteria;Proteobacteria;Gammaproteobacteria;Oceanospirillales;Alcanivoracaceae;Alcanivorax;Alcanivorax sp
0	8	0	0	8	Root;Bacteria;Actinobacteria;Actinobacteria (class);Solirubrobacterales;Conexibacteraceae;Conexibacter;Conexibacter sp
0	8	0	0	8	Root;Bacteria;Acidobacteria;Acidobacteria (class);Acidobacteriales;Acidobacteriaceae
0	8	0	0	8	Root;Bacteria;Proteobacteria;Gammaproteobacteria;Chromatiales;Ectothiorhodospiraceae;Thiorhodospira;Thiorhodospira sp
0	0	0	8	8	Root;Bacteria;Proteobacteria;Epsilonproteobacteria;Campylobacterales;Campylobacteraceae;Arcobacter;Arcobacter sp
0	8	0	0	8	Root;Bacteria;Proteobacteria;Deltaproteobacteria;Desulfuromonadales;Geobacteraceae;Geopsychrobacter;Geopsychrobacter sp
0	8	0	0	8	Root;Bacteria;Chloroflexi;Caldilineae;Caldilineales;Caldilineaceae
8	0	0	0	8	Root;Bacteria;Actinobacteria;Actinobacteria (class);Actinobacteria (order)
0	8	0	0	8	Root;Bacteria;Bacteroidetes;Cytophagia;Cytophagales;Cytophagaceae
0	8	0	0	8	Root;Bacteria;Proteobacteria;Alphaproteobacteria;Sphingomonadales;Sphingomonadaceae;Novosphingobium;Novosphingobium sp
0	8	0	0	8	Root;Bacteria;Proteobacteria;Alphaproteobacteria;Rhodobacterales;Hyphomonadaceae;Maricaulis;Maricaulis sp
0	0	0	8	8	Root;Bacteria;Firmicutes;Bacilli;Lactobacillales;Streptococcaceae;Streptococcus;Streptococcus mitis
0	8	0	0	8	Root;Bacteria;Firmicutes;Bacilli;Lactobacillales;Lactobacillaceae;Lactobacillus;Lactobacillus fructivorans
0	0	0	8	8	Root;Bacteria;Proteobacteria;Deltaproteobacteria;Bdellovibrionales;Bacteriovoracaceae;Bacteriovorax;Bacteriovorax sp
0	8	0	0	8	Root;Bacteria;Actinobacteria;Actinobacteria (class);Actinobacteria (order)
0	8	0	0	8	Root;Bacteria;Actinobacteria;Actinobacteria (class);Actinomycetales;Mycobacteriaceae;Mycobacterium;Mycobacterium rhodesiae
0	0	8	0	8	Root;Bacteria;Proteobacteria;Alphaproteobacteria;Rhodobacterales;Hyphomonadaceae;Oceanicaulis;Oceanicaulis sp
0	8	0	0	8	Root;Bacteria;Chloroflexi;Chloroflexi (class);Chloroflexi (order);Chloroflexi (family)
8	0	0	0	8	Root;Bacteria;Bacteroidetes;Bacteroidia;Bacteroidales;Marinilabiaceae
8	0	0	0	8	Root;Bacteria;Proteobacteria;Gammaproteobacteria;Alteromonadales;Alteromonadaceae;Alteromonas;Alteromonas sp
0	0	0	8	8	Root;Bacteria;Proteobacteria;Gammaproteobacteria;Oceanospirillales;Hahellaceae;Endozoicomonas
0	7	0	0	7	Root;Bacteria;Deinococcus-Thermus;Deinococci;Thermales;Thermaceae
0	7	0	0	7	Root;Bacteria;Acidobacteria;Acidobacteria (class);Acidobacteriales;Acidobacteriaceae;Acidobacterium
7	0	0	0	7	Root;Bacteria;Proteobacteria;Gammaproteobacteria;Alteromonadales;Psychromonadaceae
0	7	0	0	7	Root;Bacteria;Proteobacteria;Alphaproteobacteria;Rhodospirillales;Acetobacteraceae;Paracraurococcus;Paracraurococcus sp
0	7	0	0	7	Root;Bacteria;Proteobacteria;Alphaproteobacteria;Rhizobiales;Bradyrhizobiaceae;Bradyrhizobium;Bradyrhizobium sp
0	7	0	0	7	Root;Bacteria;Proteobacteria;Alphaproteobacteria;Rhodospirillales;Acetobacteraceae
0	7	0	0	7	Root;Bacteria;Proteobacteria;Alphaproteobacteria;Rhodospirillales;Rhodospirillaceae;Defluviicoccus
0	7	0	0	7	Root;Bacteria;Proteobacteria;Alphaproteobacteria;Caulobacterales;Caulobacteraceae;Caulobacter;Caulobacter sp
0	7	0	0	7	Root;Bacteria;Proteobacteria;Alphaproteobacteria;Sphingomonadales;Sphingomonadaceae;Sphingomonas;Sphingomonas sp
0	7	0	0	7	Root;Bacteria;Proteobacteria;Alphaproteobacteria;Rhizobiales;Methylocystaceae;Methylocystis
0	7	0	0	7	Root;Bacteria;Proteobacteria;Alphaproteobacteria;Rhizobiales;Hyphomicrobiaceae
0	7	0	0	7	Root;Bacteria;Proteobacteria;Alphaproteobacteria;Rhodospirillales
0	0	0	7	7	Root;Bacteria;Proteobacteria;Alphaproteobacteria;Rhizobiales;Methylocystaceae;Terasakiella;Terasakiella pusilla
0	7	0	0	7	Root;Bacteria;Actinobacteria;Actinobacteria (class);Solirubrobacterales;Conexibacteraceae
0	7	0	0	7	Root;Bacteria;Proteobacteria;Betaproteobacteria;Burkholderiales;Burkholderiaceae;Cupriavidus
0	7	0	0	7	Root;Bacteria;Acidobacteria;Acidobacteria (class);Acidobacteriales;Acidobacteriaceae
0	7	0	0	7	Root;Bacteria;Proteobacteria;Alphaproteobacteria;Parvularculales;Parvularculaceae
0	7	0	0	7	Root;Bacteria;Proteobacteria;Alphaproteobacteria;Rhizobiales;Rhizobiaceae;Rhizobium
0	7	0	0	7	Root;Bacteria;Bacteroidetes;Cytophagia;Cytophagales;Cytophagaceae
0	0	0	7	7	Root;Bacteria;Actinobacteria;Actinobacteria (class);Actinomycetales;Microbacteriaceae;Microbacterium;Microbacterium lacus
0	7	0	0	7	Root;Bacteria;Bacteroidetes;Cytophagia;Cytophagales;Cytophagaceae
0	0	0	7	7	Root;Bacteria;Proteobacteria;Gammaproteobacteria;Alteromonadales;Alteromonadaceae;Marinobacter;Marinobacter hydrocarbonoclasticus
0	7	0	0	7	Root;Bacteria;Proteobacteria;Alphaproteobacteria;Caulobacterales;Caulobacteraceae;Phenylobacterium;Phenylobacterium sp
0	7	0	0	7	Root;Bacteria;Firmicutes;Clostridia;Clostridiales;Eubacteriaceae;Eubacterium
0	7	0	0	7	Root;Bacteria;Proteobacteria;Alphaproteobacteria;Rhizobiales;Hyphomicrobiaceae;Rhodomicrobium;Rhodomicrobium sp
0	0	0	7	7	Root;Bacteria;Proteobacteria;Alphaproteobacteria
0	7	0	0	7	Root;Bacteria;Proteobacteria;Alphaproteobacteria;Rhizobiales;Hyphomicrobiaceae
0	7	0	0	7	Root;Bacteria;Proteobacteria;Alphaproteobacteria;Rhizobiales;Hyphomicrobiaceae;Devosia;Devosia insulae
0	7	0	0	7	Root;Bacteria;Proteobacteria;Alphaproteobacteria;Sphingomonadales;Sphingomonadaceae;Sphingomonas;Sphingomonas sp
0	0	0	7	7	Root;Bacteria;Bacteroidetes;Flavobacteria;Flavobacteriales;Flavobacteriaceae;Flavobacterium
0	6	0	0	6	Root;Bacteria;Bacteroidetes;Sphingobacteria;Sphingobacteriales;Chitinophagaceae;Terrimonas
0	6	0	0	6	Root;Bacteria;Actinobacteria;Actinobacteria (class);Solirubrobacterales;Patulibacteraceae
0	6	0	0	6	Root;Bacteria;Proteobacteria;Alphaproteobacteria;Parvularculales;Parvularculaceae
0	6	0	0	6	Root;Bacteria;Verrucomicrobia;Verrucomicrobiae;Verrucomicrobiales;Verrucomicrobiaceae;Verrucomicrobium
0	6	0	0	6	Root;Bacteria;Proteobacteria;Betaproteobacteria;Burkholderiales;Comamonadaceae;Ramlibacter;Ramlibacter sp
0	6	0	0	6	Root;Bacteria;Proteobacteria;Gammaproteobacteria;Alteromonadales
0	6	0	0	6	Root;Bacteria;Proteobacteria;Alphaproteobacteria;Rhizobiales;Hyphomicrobiaceae;Hyphomicrobium
6	0	0	0	6	Root;Bacteria;Proteobacteria;Alphaproteobacteria;Rhodobacterales;Rhodobacteraceae;Ruegeria;Ruegeria pomeroyi
0	6	0	0	6	Root;Bacteria;Proteobacteria;Alphaproteobacteria;Rhodospirillales;Acetobacteraceae;Paracraurococcus
0	6	0	0	6	Root;Bacteria;Proteobacteria;Alphaproteobacteria;Sphingomonadales;Sphingomonadaceae;Novosphingobium;Novosphingobium sp
0	6	0	0	6	Root;Bacteria;Proteobacteria;Gammaproteobacteria;Xanthomonadales;Xanthomonadaceae;Thermomonas;Thermomonas brevis
0	6	0	0	6	Root;Bacteria;Proteobacteria;Alphaproteobacteria;Rhizobiales;Methylocystaceae;Methylocystis;Methylocystis sp
0	6	0	0	6	Root;Bacteria;Proteobacteria;Alphaproteobacteria;Rhizobiales;Hyphomicrobiaceae;Pedomicrobium;Pedomicrobium sp
0	6	0	0	6	Root;Bacteria;Proteobacteria;Alphaproteobacteria;Rhodobacterales;Rhodobacteraceae;Paracoccus
0	6	0	0	6	Root;Bacteria;Proteobacteria;Alphaproteobacteria;Rhizobiales;Hyphomicrobiaceae;Hyphomicrobium
0	6	0	0	6	Root;Bacteria;Proteobacteria;Alphaproteobacteria;Rhizobiales;Hyphomicrobiaceae;Rhodoplanes;Rhodoplanes sp
0	6	0	0	6	Root;Bacteria;Proteobacteria;Alphaproteobacteria;Rhodospirillales;Acetobacteraceae;Roseomonas;Roseomonas sp
0	6	0	0	6	Root;Bacteria;Proteobacteria;Alphaproteobacteria;Sphingomonadales;Sphingomonadaceae;Novosphingobium
6	0	0	0	6	Root;Bacteria;Proteobacteria;Gammaproteobacteria;Oceanospirillales;Oceanospirillaceae
0	6	0	0	6	Root;Bacteria;Actinobacteria;Actinobacteria (class);Solirubrobacterales;Solirubrobacteraceae;Solirubrobacter
0	6	0	0	6	Root;Bacteria;Actinobacteria;Actinobacteria (class);Actinomycetales;Microbacteriaceae;Cryocola
0	6	0	0	6	Root;Bacteria;Proteobacteria;Alphaproteobacteria;Rhizobiales;Phyllobacteriaceae;Mesorhizobium;Mesorhizobium sp
0	6	0	0	6	Root;Bacteria;Actinobacteria;Actinobacteria (class);Thermoleophilales;Thermoleophilaceae
0	6	0	0	6	Root;Bacteria;Actinobacteria;Actinobacteria (class);Actinomycetales
6	0	0	0	6	Root;Bacteria;Proteobacteria;Gammaproteobacteria;Alteromonadales;Shewanellaceae
0	6	0	0	6	Root;Bacteria;Chloroflexi;Anaerolineae;Anaerolineales;Anaerolineaceae;Levilinea;Levilinea sp
6	0	0	0	6	Root;Bacteria;Proteobacteria;Deltaproteobacteria;Bdellovibrionales;Bdellovibrionaceae;Bdellovibrio
0	6	0	0	6	Root;Bacteria;Proteobacteria;Gammaproteobacteria;Pseudomonadales;Pseudomonadaceae;Pseudomonas;Pseudomonas sp
6	0	0	0	6	Root;Bacteria;Bacteroidetes;Flavobacteria;Flavobacteriales;Flavobacteriaceae;Flavobacterium;Flavobacterium sp
0	6	0	0	6	Root;Bacteria;Chloroflexi;Anaerolineae;Anaerolineales;Anaerolineaceae
0	6	0	0	6	Root;Bacteria;Firmicutes;Clostridia;Clostridiales
6	0	0	0	6	Root;Bacteria;Bacteroidetes;Flavobacteria;Flavobacteriales;Flavobacteriaceae;Flavobacterium;Flavobacterium sp
0	6	0	0	6	Root;Bacteria;Proteobacteria;Alphaproteobacteria;Sphingomonadales;Sphingomonadaceae;Novosphingobium;Novosphingobium sp
0	6	0	0	6	Root;Bacteria;Proteobacteria;Alphaproteobacteria;Rhizobiales;Methylocystaceae
0	6	0	0	6	Root;Bacteria;Proteobacteria;Alphaproteobacteria;Sphingomonadales;Erythrobacteraceae;Porphyrobacter;Porphyrobacter sp
0	6	0	0	6	Root;Bacteria;Bacteroidetes;Cytophagia;Cytophagales;Cytophagaceae
0	2	2	2	6	Root;Bacteria;Proteobacteria;Alphaproteobacteria;Rhizobiales;Rhizobiaceae;Rhizobium;Rhizobium sp
0	5	0	0	5	Root;Bacteria;Proteobacteria;Gammaproteobacteria;Chromatiales;Ectothiorhodospiraceae;Thiorhodospira;Thiorhodospira sp
0	5	0	0	5	Root;Bacteria;Acidobacteria;Acidobacteria (class);Acidobacteriales;Acidobacteriaceae;Acidobacterium
0	0	0	5	5	Root;Bacteria;Bacteroidetes;Flavobacteria;Flavobacteriales
0	5	0	0	5	Root;Bacteria;Planctomycetes;Planctomycetacia;Planctomycetales
0	5	0	0	5	Root;Bacteria;Acidobacteria;Acidobacteria (class);Acidobacteriales;Acidobacteriaceae
0	5	0	0	5	Root;Bacteria;Acidobacteria;Acidobacteria (class);Acidobacteriales;Acidobacteriaceae;Acidobacterium
0	5	0	0	5	Root;Bacteria;Acidobacteria;Acidobacteria (class);Acidobacteriales;Acidobacteriaceae
0	5	0	0	5	Root;Bacteria;Acidobacteria;Acidobacteria (class);Acidobacteriales;Acidobacteriaceae;Acidobacterium;Acidobacterium sp
0	5	0	0	5	Root;Bacteria;Proteobacteria;Alphaproteobacteria;Parvularculales;Parvularculaceae
0	5	0	0	5	Root;Bacteria;Proteobacteria;Alphaproteobacteria;Rhodospirillales;Acetobacteraceae
0	5	0	0	5	Root;Bacteria;Chloroflexi;Caldilineae;Caldilineales;Caldilineaceae
0	5	0	0	5	Root;Bacteria;Proteobacteria;Alphaproteobacteria;Rhodobacterales;Rhodobacteraceae;Amaricoccus
5	0	0	0	5	Root;Bacteria;Bacteroidetes;Flavobacteria;Flavobacteriales;Flavobacteriaceae;Flavobacterium
0	5	0	0	5	Root;Bacteria;Proteobacteria;Alphaproteobacteria;Rhizobiales;Hyphomicrobiaceae
0	5	0	0	5	Root;Bacteria;Proteobacteria;Alphaproteobacteria;Rhizobiales;Bradyrhizobiaceae
0	5	0	0	5	Root;Bacteria;Proteobacteria;Alphaproteobacteria;Rhizobiales;Beijerinckiaceae;Methylocapsa;Methylocapsa sp
0	5	0	0	5	Root;Bacteria;Acidobacteria;Acidobacteria (class);Acidobacteriales;Acidobacteriaceae;Acidobacterium
0	5	0	0	5	Root;Bacteria;Proteobacteria;Alphaproteobacteria;Caulobacterales;Caulobacteraceae;Brevundimonas;Brevundimonas sp
0	5	0	0	5	Root;Bacteria;Proteobacteria;Alphaproteobacteria;Rhizobiales;Methylocystaceae;Methylosinus
0	5	0	0	5	Root;Bacteria;Proteobacteria;Alphaproteobacteria;Rhizobiales;Hyphomicrobiaceae;Hyphomicrobium;Hyphomicrobium sp
0	5	0	0	5	Root;Bacteria;Proteobacteria;Alphaproteobacteria;Rhizobiales;Methylocystaceae
0	5	0	0	5	Root;Bacteria;Chloroflexi;Caldilineae;Caldilineales;Caldilineaceae
0	5	0	0	5	Root;Bacteria;Proteobacteria;Alphaproteobacteria;Rhizobiales;Bradyrhizobiaceae;Bradyrhizobium
0	5	0	0	5	Root;Bacteria;Proteobacteria;Alphaproteobacteria;Rhizobiales;Phyllobacteriaceae;Aminobacter;Aminobacter sp
0	5	0	0	5	Root;Bacteria;Proteobacteria;Deltaproteobacteria;Bdellovibrionales;Bdellovibrionaceae
0	5	0	0	5	Root;Bacteria;Proteobacteria;Alphaproteobacteria;Rhizobiales;Rhizobiaceae;Rhizobium;Rhizobium sp
0	5	0	0	5	Root;Bacteria;Proteobacteria;Alphaproteobacteria;Rhodospirillales;Acetobacteraceae
0	5	0	0	5	Root;Bacteria;Proteobacteria;Alphaproteobacteria;Rhodospirillales;Rhodospirillaceae;Defluviicoccus
0	5	0	0	5	Root;Bacteria;OP10;OP10 (class);OP10 (order);OP10 (family)
0	5	0	0	5	Root;Bacteria;Chloroflexi;Anaerolineae;Anaerolineales;Anaerolineaceae
5	0	0	0	5	Root;Bacteria;Bacteroidetes;Flavobacteria
0	5	0	0	5	Root;Bacteria;Actinobacteria;Actinobacteria (class);Solirubrobacterales;Patulibacteraceae
0	5	0	0	5	Root;Bacteria;TM7;TM7 (class);TM7 (order)
0	5	0	0	5	Root;Bacteria;Proteobacteria;Alphaproteobacteria;Parvularculales;Parvularculaceae
0	5	0	0	5	Root;Bacteria;Actinobacteria;Actinobacteria (class);Solirubrobacterales;Patulibacteraceae
0	5	0	0	5	Root;Bacteria;Firmicutes;Clostridia;Clostridiales
0	5	0	0	5	Root;Bacteria;Actinobacteria;Actinobacteria (class);Solirubrobacterales;Conexibacteraceae
0	5	0	0	5	Root;Bacteria;Actinobacteria;Actinobacteria (class);Actinomycetales;Mycobacteriaceae;Mycobacterium;Mycobacterium hassiacum
0	5	0	0	5	Root;Bacteria;Proteobacteria;Gammaproteobacteria;Xanthomonadales;Xanthomonadaceae;Kaistibacter
0	5	0	0	5	Root;Bacteria;Gemmatimonadetes;Gemmatimonadetes (class);Gemmatimonadales;Gemmatimonadaceae;Gemmatimonas;Gemmatimonas aurantiaca
0	5	0	0	5	Root;Bacteria;Acidobacteria;Acidobacteria (class);Acidobacteriales;Acidobacteriaceae
0	5	0	0	5	Root;Bacteria;Proteobacteria;Deltaproteobacteria;Myxococcales;Polyangiaceae
0	5	0	0	5	Root;Bacteria;Actinobacteria;Actinobacteria (class);Actinomycetales;Microbacteriaceae;Frigoribacterium;Frigoribacterium sp
0	5	0	0	5	Root;Bacteria;Acidobacteria;Acidobacteria (class);Acidobacteriales;Acidobacteriaceae;Acidobacterium
0	0	0	5	5	Root;Bacteria;Proteobacteria;Gammaproteobacteria;Alteromonadales;Alteromonadaceae;Alteromonas;Alteromonas sp
0	0	0	5	5	Root;Bacteria;Proteobacteria;Gammaproteobacteria;Oceanospirillales;Oceanospirillaceae;Amphritea;Amphritea balenae
0	5	0	0	5	Root;Bacteria;Proteobacteria;Betaproteobacteria
0	5	0	0	5	Root;Bacteria;Gemmatimonadetes;Gemmatimonadetes (class);Gemmatimonadales;Gemmatimonadaceae
0	5	0	0	5	Root;Bacteria;Proteobacteria;Betaproteobacteria;Burkholderiales;Comamonadaceae
0	5	0	0	5	Root;Bacteria;Bacteroidetes;Cytophagia;Cytophagales;Cytophagaceae
0	5	0	0	5	Root;Bacteria;Actinobacteria;Actinobacteria (class);Solirubrobacterales;Patulibacteraceae;Patulibacter;Patulibacter americanus
0	5	0	0	5	Root;Bacteria;Proteobacteria;Deltaproteobacteria;Deltaproteobacteria (order)
0	5	0	0	5	Root;Bacteria;Chloroflexi;Anaerolineae;Anaerolineales
0	5	0	0	5	Root
0	5	0	0	5	Root;Bacteria;Proteobacteria;Alphaproteobacteria;Rhizobiales;Hyphomicrobiaceae;Devosia;Devosia sp
0	0	0	5	5	Root;Bacteria;Bacteroidetes;Flavobacteria;Flavobacteriales;Flavobacteriaceae;Formosa;Formosa sp
0	5	0	0	5	Root;Bacteria;Proteobacteria;Alphaproteobacteria;Rhizobiales;Hyphomicrobiaceae;Hyphomicrobium;Hyphomicrobium sp
0	5	0	0	5	Root;Bacteria;Chloroflexi;Chloroflexi (class);Chloroflexales;Chloroflexaceae
0	0	0	5	5	Root;Bacteria;Proteobacteria;Epsilonproteobacteria;Campylobacterales
0	5	0	0	5	Root;Bacteria;Proteobacteria;Epsilonproteobacteria;Campylobacterales
0	5	0	0	5	Root
0	5	0	0	5	Root;Bacteria;Firmicutes;Clostridia;Clostridiales;Clostridiaceae
5	0	0	0	5	Root;Bacteria;Bacteroidetes;Cytophagia;Cytophagales;Cytophagaceae;Flexibacter
5	0	0	0	5	Root;Bacteria;Proteobacteria;Gammaproteobacteria;Alteromonadales;Colwelliaceae;Thalassomonas;Thalassomonas loyana
2	0	1	2	5	Root;Bacteria;Proteobacteria;Betaproteobacteria;Nitrosomonadales;Nitrosomonadaceae
0	0	0	5	5	Root;Bacteria;Proteobacteria;Gammaproteobacteria;Oceanospirillales;Oceanospirillaceae
0	5	0	0	5	Root;Bacteria;Chloroflexi;Anaerolineae
0	0	0	5	5	Root;Bacteria;Proteobacteria;Gammaproteobacteria;Oceanospirillales;Oceanospirillaceae
5	0	0	0	5	Root;Bacteria;Tenericutes;Mollicutes
0	4	0	0	4	Root;Bacteria;Firmicutes;Bacilli;Bacillales;Bacillaceae;Geobacillus;Geobacillus caldoxylosilyticus
0	4	0	0	4	Root;Bacteria;Acidobacteria;Acidobacteria (class);Acidobacteriales;Acidobacteriaceae
2	0	0	2	4	Root;Bacteria;Proteobacteria;Gammaproteobacteria;Alteromonadales;Colwelliaceae;Colwellia;Colwellia sp
0	4	0	0	4	Root;Bacteria;Proteobacteria;Betaproteobacteria;Nitrosomonadales;Nitrosomonadaceae
0	0	0	4	4	Root;Bacteria;Proteobacteria;Gammaproteobacteria;Pseudomonadales;Moraxellaceae;Psychrobacter;Psychrobacter sp
0	4	0	0	4	Root;Bacteria;Proteobacteria;Alphaproteobacteria;Rhizobiales;Xanthobacteraceae
0	4	0	0	4	Root;Bacteria;Acidobacteria;Acidobacteria (class);Acidobacteriales;Acidobacteriaceae;Acidobacterium;Acidobacterium sp
0	0	0	4	4	Root;Bacteria;Proteobacteria;Gammaproteobacteria;Oceanospirillales
0	4	0	0	4	Root;Bacteria;Proteobacteria;Alphaproteobacteria;Parvularculales;Parvularculaceae
0	4	0	0	4	Root;Bacteria;Actinobacteria;Actinobacteria (class);Acidimicrobiales;Iamiaceae
0	4	0	0	4	Root;Bacteria;Bacteroidetes;Flavobacteria;Flavobacteriales;Flavobacteriaceae;Flavobacterium;Flavobacterium degerlachei
0	4	0	0	4	Root;Bacteria;Proteobacteria;Betaproteobacteria;Nitrosomonadales;Nitrosomonadaceae;Nitrosovibrio
0	4	0	0	4	Root;Bacteria;Firmicutes;Clostridia;Clostridiales;Clostridiaceae
0	4	0	0	4	Root;Bacteria;Actinobacteria;Actinobacteria (class);Solirubrobacterales;Solirubrobacteraceae
0	4	0	0	4	Root;Bacteria;Acidobacteria;Acidobacteria (class);Acidobacteriales;Acidobacteriaceae
0	4	0	0	4	Root;Bacteria;Gemmatimonadetes;Gemmatimonadetes (class);Gemmatimonadales;Gemmatimonadaceae
0	4	0	0	4	Root;Bacteria;Firmicutes;Bacilli;Bacillales;Bacillaceae;Bacillus;Bacillus psychrodurans
0	4	0	0	4	Root;Bacteria;Proteobacteria;Alphaproteobacteria;Rhizobiales;Hyphomicrobiaceae;Pedomicrobium;Pedomicrobium sp
0	4	0	0	4	Root;Bacteria;Firmicutes;Clostridia;Clostridiales;Clostridiaceae;Clostridium;Clostridium sp
0	4	0	0	4	Root;Bacteria;Chloroflexi;Caldilineae;Caldilineales;Caldilineaceae
0	4	0	0	4	Root;Bacteria;Proteobacteria;Betaproteobacteria;Nitrosomonadales;Nitrosomonadaceae;Nitrosovibrio
0	4	0	0	4	Root;Bacteria;OP10;OP10 (class);OP10 (order);OP10 (family);OP10 (genus);OP10 unclassified
0	4	0	0	4	Root;Bacteria;Actinobacteria;Actinobacteria (class);Actinobacteria (order)
0	0	0	4	4	Root;Bacteria;Firmicutes;Bacilli;Lactobacillales;Streptococcaceae;Streptococcus;Streptococcus sanguinis
0	4	0	0	4	Root;Bacteria;TM7;TM7 (class);TM7 (order);TM7 (family)
4	0	0	0	4	Root;Bacteria;Proteobacteria;Alphaproteobacteria;Rhizobiales;Phyllobacteriaceae
0	4	0	0	4	Root;Bacteria;Proteobacteria;Alphaproteobacteria;Rhizobiales;Bradyrhizobiaceae;Bradyrhizobium
0	4	0	0	4	Root;Bacteria;Proteobacteria;Alphaproteobacteria;Sphingomonadales;Sphingomonadaceae
0	4	0	0	4	Root;Bacteria;Acidobacteria;Acidobacteria (class);Acidobacteriales;Acidobacteriaceae;Acidobacterium
0	4	0	0	4	Root;Bacteria;Acidobacteria;Acidobacteria (class);Acidobacteriales;Acidobacteriaceae
0	4	0	0	4	Root;Bacteria;Proteobacteria;Alphaproteobacteria;Rhizobiales;Rhizobiaceae;Rhizobium
0	4	0	0	4	Root;Bacteria;Proteobacteria;Alphaproteobacteria;Sphingomonadales;Erythrobacteraceae
0	4	0	0	4	Root;Bacteria;Proteobacteria;Epsilonproteobacteria;Campylobacterales;Helicobacteraceae;Wolinella
0	4	0	0	4	Root;Bacteria;Proteobacteria;Alphaproteobacteria;Rhizobiales;Hyphomicrobiaceae;Blastochloris;Blastochloris sp
4	0	0	0	4	Root;Bacteria;Cyanobacteria;Cyanobacteria (class);Cyanobacteria (order);Cyanobacteria (family);Chrysochromulina;Chrysochromulina polylepis
0	4	0	0	4	Root;Bacteria;Proteobacteria;Alphaproteobacteria;Rhizobiales;Bradyrhizobiaceae;Bosea;Bosea thiooxidans
0	4	0	0	4	Root;Bacteria;Proteobacteria;Gammaproteobacteria;Pseudomonadales;Pseudomonadaceae
0	4	0	0	4	Root;Bacteria;Proteobacteria;Epsilonproteobacteria;Campylobacterales;Helicobacteraceae;Helicobacter;Helicobacter sp
0	0	0	4	4	Root;Bacteria;Proteobacteria;Gammaproteobacteria;Gammaproteobacteria (order);Gammaproteobacteria (family)
0	4	0	0	4	Root;Bacteria;Chloroflexi;Caldilineae;Caldilineales;Caldilineaceae
0	4	0	0	4	Root;Bacteria;Proteobacteria;Alphaproteobacteria;Rhizobiales;Rhizobiaceae;Rhizobium;Rhizobium sp
0	4	0	0	4	Root;Bacteria;Proteobacteria;Alphaproteobacteria;Rickettsiales
0	4	0	0	4	Root;Bacteria;Proteobacteria;Alphaproteobacteria;Rhizobiales;Rhizobiaceae
4	0	0	0	4	Root;Bacteria;Proteobacteria;Gammaproteobacteria;Oceanospirillales;Oceanospirillaceae;Amphritea
0	4	0	0	4	Root;Bacteria;Proteobacteria;Alphaproteobacteria;Rhizobiales;Hyphomicrobiaceae;Hyphomicrobium;Hyphomicrobium sp
0	4	0	0	4	Root;Bacteria;Proteobacteria;Betaproteobacteria;Nitrosomonadales;Nitrosomonadaceae;Nitrosovibrio;Nitrosovibrio sp
0	4	0	0	4	Root;Bacteria;Proteobacteria;Deltaproteobacteria;Desulfuromonadales;Geobacteraceae
0	4	0	0	4	Root;Bacteria;Proteobacteria;Alphaproteobacteria;Rhizobiales;Beijerinckiaceae
4	0	0	0	4	Root;Bacteria;Proteobacteria;Alphaproteobacteria;Rhodobacterales;Rhodobacteraceae;Tateyamaria;Tateyamaria sp
0	4	0	0	4	Root;Bacteria;Acidobacteria;Acidobacteria (class);Acidobacteriales;Acidobacteriaceae;Acidobacterium;Acidobacterium sp
0	4	0	0	4	Root
0	4	0	0	4	Root;Bacteria;Proteobacteria;Deltaproteobacteria;Desulfuromonadales;Geobacteraceae
0	4	0	0	4	Root;Bacteria;Proteobacteria;Alphaproteobacteria;Sphingomonadales;Sphingomonadaceae;Novosphingobium
0	4	0	0	4	Root;Bacteria;Proteobacteria;Deltaproteobacteria;Desulfobacterales;Desulfobacteraceae
0	4	0	0	4	Root;Bacteria;Actinobacteria;Actinobacteria (class);Actinomycetales;Pseudonocardiaceae
0	4	0	0	4	Root;Bacteria;Actinobacteria;Actinobacteria (class);Thermoleophilales;Thermoleophilaceae
0	4	0	0	4	Root;Bacteria;Actinobacteria;Actinobacteria (class);Actinomycetales;Pseudonocardiaceae
0	4	0	0	4	Root;Bacteria;Actinobacteria;Actinobacteria (class);Solirubrobacterales;Solirubrobacteraceae;Solirubrobacter
0	4	0	0	4	Root;Bacteria;Proteobacteria;Deltaproteobacteria;Myxococcales;Polyangiaceae
0	4	0	0	4	Root;Bacteria;Actinobacteria;Actinobacteria (class);Actinobacteria (order)
0	4	0	0	4	Root;Bacteria;Actinobacteria;Actinobacteria (class);Actinomycetales;Mycobacteriaceae;Mycobacterium;Mycobacterium sp
0	0	0	4	4	Root;Bacteria;Proteobacteria;Alphaproteobacteria;Rhodobacterales;Rhodobacteraceae;Roseobacter
0	4	0	0	4	Root;Bacteria;Proteobacteria;Betaproteobacteria;Burkholderiales;Burkholderiaceae;Burkholderia;Burkholderia sp
0	4	0	0	4	Root;Bacteria;Proteobacteria;Deltaproteobacteria;Myxococcales
0	4	0	0	4	Root;Bacteria;Actinobacteria;Actinobacteria (class);Acidimicrobiales
4	0	0	0	4	Root;Bacteria;Proteobacteria;Alphaproteobacteria;Rhodobacterales;Rhodobacteraceae;Roseobacter;Roseobacter sp
0	4	0	0	4	Root;Bacteria;Chloroflexi;Anaerolineae;Anaerolineales;Anaerolineaceae
0	4	0	0	4	Root;Bacteria;Bacteroidetes;Flavobacteria;Flavobacteriales;Cryomorphaceae
0	4	0	0	4	Root;Bacteria;Firmicutes;Clostridia
0	4	0	0	4	Root;Bacteria;Actinobacteria;Actinobacteria (class);Solirubrobacterales;Solirubrobacteraceae
0	4	0	0	4	Root;Bacteria;Actinobacteria;Actinobacteria (class);Solirubrobacterales;Conexibacteraceae;Conexibacter
0	4	0	0	4	Root;Bacteria;Chloroflexi;Anaerolineae;Anaerolineales;Anaerolineaceae;Levilinea;Levilinea sp
0	4	0	0	4	Root;Bacteria;Actinobacteria;Actinobacteria (class);Solirubrobacterales;Patulibacteraceae;Patulibacter
0	4	0	0	4	Root;Bacteria;Actinobacteria;Actinobacteria (class);Solirubrobacterales
4	0	0	0	4	Root;Bacteria;Proteobacteria;Gammaproteobacteria;Alteromonadales;Idiomarinaceae;Idiomarina;Idiomarina sp
0	4	0	0	4	Root;Bacteria;Actinobacteria;Actinobacteria (class);Actinomycetales;Dietziaceae;Dietzia
0	4	0	0	4	Root;Bacteria;Gemmatimonadetes;Gemmatimonadetes (class);Gemmatimonadales;Gemmatimonadaceae
0	4	0	0	4	Root;Bacteria;Actinobacteria;Actinobacteria (class);Nitriliruptorales
0	4	0	0	4	Root;Bacteria;Actinobacteria;Actinobacteria (class);Acidimicrobiales
0	4	0	0	4	Root;Bacteria;Proteobacteria;Betaproteobacteria;Burkholderiales;Burkholderiaceae unclassified;Aquabacterium;Aquabacterium sp
0	4	0	0	4	Root;Bacteria;Chloroflexi;Chloroflexi (class);Chloroflexales
0	4	0	0	4	Root;Bacteria;Chloroflexi;Caldilineae;Caldilineales
0	4	0	0	4	Root;Bacteria;Actinobacteria;Actinobacteria (class);Solirubrobacterales;Patulibacteraceae
0	4	0	0	4	Root;Bacteria;Gemmatimonadetes;Gemmatimonadetes (class);Gemmatimonadales;Gemmatimonadaceae;Gemmatimonas
0	4	0	0	4	Root;Bacteria;Proteobacteria;Gammaproteobacteria;Pseudomonadales;Pseudomonadaceae
0	4	0	0	4	Root;Bacteria;Chloroflexi;Anaerolineae;Anaerolineales
0	4	0	0	4	Root;Bacteria;Chloroflexi;Chloroflexi (class);Chloroflexales;Chloroflexaceae
0	4	0	0	4	Root;Bacteria;Planctomycetes;Planctomycetacia;Planctomycetales;Planctomycetaceae
0	4	0	0	4	Root;Bacteria;Planctomycetes;Planctomycetacia;Planctomycetales;Planctomycetaceae;Planctomyces
0	4	0	0	4	Root;Bacteria;Planctomycetes;Planctomycetacia;Planctomycetales;Planctomycetaceae;Pirellula
0	4	0	0	4	Root;Bacteria;Proteobacteria;Alphaproteobacteria;Rhizobiales;Beijerinckiaceae;Chelatococcus;Chelatococcus sp
0	4	0	0	4	Root;Bacteria;Proteobacteria;Alphaproteobacteria;Rhizobiales;Bradyrhizobiaceae;Bradyrhizobium
0	4	0	0	4	Root;Bacteria;Proteobacteria;Betaproteobacteria;Burkholderiales;Alcaligenaceae;Derxia;Derxia sp
0	4	0	0	4	Root;Bacteria;Proteobacteria;Alphaproteobacteria;Caulobacterales;Caulobacteraceae;Phenylobacterium
0	4	0	0	4	Root;Bacteria;Proteobacteria;Alphaproteobacteria;Rhodospirillales;Acetobacteraceae
0	4	0	0	4	Root;Bacteria;Proteobacteria;Alphaproteobacteria;Rhizobiales;Hyphomicrobiaceae
0	4	0	0	4	Root;Bacteria;Proteobacteria;Alphaproteobacteria;Rhizobiales;Hyphomicrobiaceae;Hyphomicrobium;Hyphomicrobium sp
0	4	0	0	4	Root;Bacteria;Proteobacteria;Alphaproteobacteria;Rhizobiales;Methylobacteriaceae;Microvirga;Microvirga sp
0	4	0	0	4	Root;Bacteria;Proteobacteria;Alphaproteobacteria;Rhizobiales;Hyphomicrobiaceae;Rhodoplanes
0	4	0	0	4	Root;Bacteria;Proteobacteria;Alphaproteobacteria;Rhizobiales;Phyllobacteriaceae;Phyllobacterium
0	4	0	0	4	Root;Bacteria;OD1;OD1 (class);OD1 (order)
0	4	0	0	4	Root;Bacteria;Bacteroidetes;Cytophagia;Cytophagales;Cytophagaceae
0	0	0	4	4	Root;Bacteria;Bacteroidetes;Flavobacteria;Flavobacteriales
0	4	0	0	4	Root;Bacteria;Bacteroidetes;Cytophagia;Cytophagales;Flammeovirgaceae
0	4	0	0	4	Root;Bacteria;Bacteroidetes;Sphingobacteria;Sphingobacteriales;Sphingobacteriaceae;Pedobacter
4	0	0	0	4	Root;Bacteria;Proteobacteria;Gammaproteobacteria;Oceanospirillales
0	4	0	0	4	Root;Bacteria;Chloroflexi;Anaerolineae;Anaerolineales
0	4	0	0	4	Root;Bacteria;WS3;WS3 (class);WS3 (order);WS3 (family)
0	4	0	0	4	Root
2	0	0	2	4	Root;Bacteria;Proteobacteria;Gammaproteobacteria;Oceanospirillales;Oceanospirillaceae
0	4	0	0	4	Root;Bacteria;Proteobacteria;Betaproteobacteria;Burkholderiales;Comamonadaceae;Schlegelella;Schlegelella sp
0	4	0	0	4	Root;Bacteria;Chloroflexi;Anaerolineae;Anaerolineales;Anaerolineaceae;Levilinea
0	4	0	0	4	Root
0	0	0	4	4	Root;Bacteria;Proteobacteria;Alphaproteobacteria;Rhizobiales;Phyllobacteriaceae;Mesorhizobium;Mesorhizobium sp
4	0	0	0	4	Root;Bacteria;Proteobacteria;Gammaproteobacteria;Oceanospirillales;Oceanospirillaceae unclassified
0	4	0	0	4	Root
0	0	0	4	4	Root;Bacteria;Bacteroidetes;Flavobacteria;Flavobacteriales;Flavobacteriaceae;Flavobacterium;Flavobacterium sp
0	0	0	4	4	Root;Bacteria;Proteobacteria;Gammaproteobacteria;Oceanospirillales
0	3	0	0	3	Root;Bacteria;Acidobacteria;Acidobacteria (class);Acidobacteriales;Acidobacteriaceae
0	3	0	0	3	Root;Bacteria;Acidobacteria;Acidobacteria (class);Acidobacteriales;Acidobacteriaceae
0	3	0	0	3	Root;Bacteria;Firmicutes;Bacilli;Bacillales;Planococcaceae;Solibacillus;Solibacillus silvestris
0	3	0	0	3	Root;Bacteria;Acidobacteria;Acidobacteria (class);Acidobacteriales;Acidobacteriaceae
0	3	0	0	3	Root;Bacteria;Actinobacteria;Actinobacteria (class);Solirubrobacterales;Patulibacteraceae
0	3	0	0	3	Root;Bacteria;Planctomycetes;Planctomycetacia;Planctomycetales
0	3	0	0	3	Root;Bacteria;Actinobacteria;Actinobacteria (class);Solirubrobacterales;Conexibacteraceae;Conexibacter
0	3	0	0	3	Root;Bacteria;Verrucomicrobia;Verrucomicrobiae;Verrucomicrobiales;Verrucomicrobiaceae;Verrucomicrobium
0	3	0	0	3	Root;Bacteria;Actinobacteria;Actinobacteria (class);Actinomycetales;Pseudonocardiaceae
0	3	0	0	3	Root;Bacteria;Proteobacteria;Alphaproteobacteria;Rhizobiales;Hyphomicrobiaceae;Rhodoplanes;Rhodoplanes sp
0	3	0	0	3	Root;Bacteria;Chloroflexi;Caldilineae;Caldilineales
0	3	0	0	3	Root;Bacteria;Proteobacteria;Alphaproteobacteria;Rhizobiales;Bradyrhizobiaceae
0	3	0	0	3	Root;Bacteria;Firmicutes;Bacilli;Bacillales;Bacillaceae
3	0	0	0	3	Root;Bacteria;Fusobacteria;Fusobacteria (class);Fusobacteriales;Fusobacteriaceae;Cetobacterium;Cetobacterium sp
0	3	0	0	3	Root;Bacteria;Proteobacteria;Alphaproteobacteria;Rhodospirillales;Rhodospirillaceae
0	3	0	0	3	Root;Bacteria;Chloroflexi;Caldilineae;Caldilineales;Caldilineaceae
0	3	0	0	3	Root;Bacteria;Acidobacteria;Acidobacteria (class);Acidobacteriales;Acidobacteriaceae
0	3	0	0	3	Root;Bacteria;Firmicutes;Bacilli;Bacillales;Bacillaceae
0	3	0	0	3	Root;Bacteria;Actinobacteria;Actinobacteria (class);Solirubrobacterales;Patulibacteraceae
0	3	0	0	3	Root;Bacteria;Proteobacteria;Alphaproteobacteria;Rhizobiales;Methylocystaceae;Methylocystis
0	3	0	0	3	Root;Bacteria;Acidobacteria;Acidobacteria (class);Acidobacteriales;Acidobacteriaceae
0	3	0	0	3	Root;Bacteria;Acidobacteria;Acidobacteria (class);Acidobacteriales;Acidobacteriaceae;Acidobacterium;Acidobacterium sp
0	3	0	0	3	Root;Bacteria;Proteobacteria;Alphaproteobacteria;Rhizobiales;Bradyrhizobiaceae
0	3	0	0	3	Root;Bacteria;Proteobacteria;Alphaproteobacteria;Sphingomonadales;Sphingomonadaceae;Novosphingobium
0	3	0	0	3	Root;Bacteria;Proteobacteria;Deltaproteobacteria;Desulfobacterales;Desulfobacteraceae
0	3	0	0	3	Root;Bacteria;Acidobacteria;Acidobacteria (class);Acidobacteriales
0	3	0	0	3	Root;Bacteria;Proteobacteria;Alphaproteobacteria;Rhodobacterales;Rhodobacteraceae;Pannonibacter;Pannonibacter sp
0	3	0	0	3	Root;Bacteria;Firmicutes;Clostridia;Clostridiales;Eubacteriaceae
0	3	0	0	3	Root;Bacteria;Acidobacteria;Acidobacteria (class);Acidobacteriales;Acidobacteriaceae;Acidobacterium;Acidobacterium sp
0	3	0	0	3	Root;Bacteria;Proteobacteria;Alphaproteobacteria;Rhodospirillales;Acetobacteraceae;Stella
0	3	0	0	3	Root;Bacteria;Proteobacteria;Alphaproteobacteria;Rhodospirillales;Acetobacteraceae
0	3	0	0	3	Root;Bacteria;Proteobacteria;Alphaproteobacteria;Sphingomonadales
3	0	0	0	3	Root;Bacteria;Proteobacteria;Gammaproteobacteria;Pseudomonadales;Pseudomonadaceae;Pseudomonas;Pseudomonas sp
0	0	0	3	3	Root;Bacteria;Proteobacteria;Alphaproteobacteria;Kordiimonadales;Kordiimonadaceae unclassified;Kordiimonas;Kordiimonas sp
0	3	0	0	3	Root;Bacteria;Gemmatimonadetes;Gemmatimonadetes (class);Gemmatimonadales;Gemmatimonadaceae
0	3	0	0	3	Root;Bacteria;Chloroflexi;Caldilineae
0	3	0	0	3	Root;Bacteria;Proteobacteria;Alphaproteobacteria;Rhodospirillales;Acetobacteraceae
0	3	0	0	3	Root;Bacteria;Proteobacteria;Alphaproteobacteria;Rhizobiales;Rhizobiaceae unclassified;Nordella;Nordella oligomobilis
0	3	0	0	3	Root;Bacteria;Firmicutes;Clostridia;Thermoanaerobacterales
0	3	0	0	3	Root;Bacteria;Actinobacteria;Actinobacteria (class);Acidimicrobiales
3	0	0	0	3	Root;Bacteria;Proteobacteria;Gammaproteobacteria;Oceanospirillales;Oceanospirillaceae;Marinomonas;Marinomonas sp
0	3	0	0	3	Root;Bacteria;Proteobacteria;Alphaproteobacteria;Rhizobiales;Beijerinckiaceae;Methylocapsa
3	0	0	0	3	Root;Bacteria;Proteobacteria;Alphaproteobacteria;Rhodospirillales;Rhodospirillaceae;Nisaea;Nisaea sp
0	3	0	0	3	Root;Bacteria;Proteobacteria;Alphaproteobacteria;Rhizobiales
0	3	0	0	3	Root;Bacteria;Proteobacteria;Alphaproteobacteria;Rhizobiales;Hyphomicrobiaceae;Devosia;Devosia sp
0	3	0	0	3	Root;Bacteria;Bacteroidetes;Cytophagia;Cytophagales;Cyclobacteriaceae;Aquiflexum
0	3	0	0	3	Root;Bacteria;Proteobacteria;Deltaproteobacteria;Myxococcales;Polyangiaceae;Byssovorax;Byssovorax sp
0	3	0	0	3	Root;Bacteria;Bacteroidetes;Flavobacteria;Flavobacteriales;Cryomorphaceae
0	3	0	0	3	Root;Bacteria;Proteobacteria;Deltaproteobacteria;Myxococcales;Polyangiaceae
0	3	0	0	3	Root;Bacteria;Proteobacteria;Betaproteobacteria;Burkholderiales;Burkholderiaceae
0	3	0	0	3	Root;Bacteria;Chloroflexi;Chloroflexi (class);Sphaerobacterales;Sphaerobacteraceae;Sphaerobacter;Sphaerobacter thermophilus
0	3	0	0	3	Root;Bacteria;Proteobacteria;Deltaproteobacteria;Myxococcales;Polyangiaceae
0	3	0	0	3	Root;Bacteria;Proteobacteria;Alphaproteobacteria;Rhodospirillales;Rhodospirillaceae;Defluviicoccus;Defluviicoccus sp
0	3	0	0	3	Root;Bacteria;Actinobacteria;Actinobacteria (class);Solirubrobacterales;Patulibacteraceae;Patulibacter
0	3	0	0	3	Root;Bacteria;Verrucomicrobia;Verrucomicrobiae;Verrucomicrobiales
0	0	0	3	3	Root;Bacteria;Proteobacteria;Gammaproteobacteria;Alteromonadales;Alteromonadaceae
0	3	0	0	3	Root;Bacteria;Proteobacteria;Gammaproteobacteria;Xanthomonadales;Xanthomonadaceae;Xanthomonas;Xanthomonas sp
0	3	0	0	3	Root;Bacteria;Bacteroidetes;Flavobacteria;Flavobacteriales
0	3	0	0	3	Root;Bacteria;Actinobacteria;Actinobacteria (class)
0	3	0	0	3	Root;Bacteria;Actinobacteria;Actinobacteria (class);Actinomycetales;Cellulomonadaceae
0	3	0	0	3	Root;Bacteria;Proteobacteria;Gammaproteobacteria;Alteromonadales;Alteromonadaceae;Haliea
0	3	0	0	3	Root;Bacteria;Actinobacteria;Actinobacteria (class);Actinomycetales;Nocardioidaceae;Marmoricola;Marmoricola sp
0	3	0	0	3	Root;Bacteria;Proteobacteria;Gammaproteobacteria;Xanthomonadales;Xanthomonadaceae;Pseudoxanthomonas;Pseudoxanthomonas sp
0	3	0	0	3	Root;Bacteria;Actinobacteria;Actinobacteria (class);Solirubrobacterales;Solirubrobacteraceae;Solirubrobacter
0	3	0	0	3	Root;Bacteria;Actinobacteria;Actinobacteria (class);Actinomycetales;Gordoniaceae;Gordonia;Gordonia columbarii
0	0	0	3	3	Root;Bacteria;Proteobacteria;Gammaproteobacteria;Oceanospirillales;Oceanospirillaceae
0	3	0	0	3	Root;Bacteria;Actinobacteria;Actinobacteria (class);Actinomycetales;Kineosporiaceae;Kineosporia
0	3	0	0	3	Root;Bacteria;Proteobacteria;Gammaproteobacteria;Xanthomonadales;Xanthomonadaceae
0	3	0	0	3	Root;Bacteria;Actinobacteria;Actinobacteria (class);Actinomycetales;Gordoniaceae;Gordonia;Gordonia westfalica
0	3	0	0	3	Root;Bacteria;Actinobacteria;Actinobacteria (class);Actinomycetales;Intrasporangiaceae;Kribbia
0	3	0	0	3	Root;Bacteria;Proteobacteria;Betaproteobacteria;Burkholderiales;Comamonadaceae
0	3	0	0	3	Root;Bacteria;Acidobacteria;Acidobacteria (class);Acidobacteriales;Acidobacteriaceae
3	0	0	0	3	Root;Bacteria;Proteobacteria;Gammaproteobacteria;Alteromonadales;Alteromonadaceae
0	0	3	0	3	Root;Bacteria;Proteobacteria;Alphaproteobacteria;Sphingomonadales;Sphingomonadaceae
0	3	0	0	3	Root;Bacteria;Proteobacteria;Alphaproteobacteria;Rhodospirillales;Rhodospirillaceae
0	3	0	0	3	Root;Bacteria;Proteobacteria;Deltaproteobacteria;Desulfuromonadales;Geobacteraceae
0	3	0	0	3	Root;Bacteria;Proteobacteria;Alphaproteobacteria;Rhizobiales;Methylocystaceae
0	3	0	0	3	Root;Bacteria;Chloroflexi;Chloroflexi (class);Thermomicrobiales
0	3	0	0	3	Root;Bacteria;Bacteroidetes;Flavobacteria;Flavobacteriales;Flavobacteriaceae;Bergeyella
0	0	0	3	3	Root;Bacteria;Proteobacteria;Gammaproteobacteria;Pseudomonadales;Moraxellaceae;Psychrobacter;Psychrobacter sp
0	3	0	0	3	Root;Bacteria;Chloroflexi;Caldilineae;Caldilineales;Caldilineaceae
0	3	0	0	3	Root;Bacteria;Proteobacteria;Gammaproteobacteria;Thiotrichales;Thiotrichaceae;Beggiatoa;Beggiatoa sp
0	3	0	0	3	Root;Bacteria;Chloroflexi;Chloroflexi (class);Chloroflexales;Chloroflexaceae
0	3	0	0	3	Root;Bacteria;Proteobacteria;Alphaproteobacteria;Rhizobiales;Beijerinckiaceae;Chelatococcus;Chelatococcus sp
0	3	0	0	3	Root;Bacteria;Proteobacteria;Alphaproteobacteria;Rhizobiales;Rhizobiaceae;Rhizobium;Rhizobium sp
0	3	0	0	3	Root;Bacteria;Bacteroidetes;Bacteroidetes (class);Bacteroidetes (order);Bacteroidetes (family)
0	3	0	0	3	Root;Bacteria;Actinobacteria;Actinobacteria (class);Actinobacteria (order)
0	3	0	0	3	Root;Bacteria;Bacteroidetes;Sphingobacteria;Sphingobacteriales;Chitinophagaceae
0	0	0	3	3	Root;Bacteria;Bacteroidetes;Sphingobacteria;Sphingobacteriales
0	0	0	3	3	Root;Bacteria;Proteobacteria;Gammaproteobacteria;Alteromonadales;Alteromonadaceae;Alteromonas;Alteromonas sp
0	3	0	0	3	Root;Bacteria;Chloroflexi;Chloroflexi (class);Herpetosiphonales;Herpetosiphonaceae;Herpetosiphon
0	3	0	0	3	Root;Bacteria;Planctomycetes;Planctomycetacia;Planctomycetales;Planctomycetaceae;Pirellula;Pirellula sp
0	3	0	0	3	Root;Bacteria;Proteobacteria;Alphaproteobacteria;Rhizobiales;Methylobacteriaceae
0	3	0	0	3	Root;Bacteria;Bacteroidetes;Sphingobacteria;Sphingobacteriales;Sphingobacteriaceae
0	3	0	0	3	Root;Bacteria;Chloroflexi;Ktedonobacteria;Ktedonobacterales
0	3	0	0	3	Root;Bacteria;Proteobacteria;Alphaproteobacteria;Sphingomonadales;Sphingomonadaceae
0	3	0	0	3	Root;Bacteria;Proteobacteria;Alphaproteobacteria;Rhizobiales;Phyllobacteriaceae;Mesorhizobium;Mesorhizobium sp
0	3	0	0	3	Root;Bacteria;Proteobacteria;Alphaproteobacteria;Rhizobiales;Rhizobiaceae;Rhizobium
0	3	0	0	3	Root;Bacteria;Proteobacteria;Alphaproteobacteria;Rhizobiales;Phyllobacteriaceae
3	0	0	0	3	Root;Bacteria;Proteobacteria;Alphaproteobacteria;Rhodobacterales;Rhodobacteraceae;Thalassobius
0	0	0	3	3	Root;Bacteria;Proteobacteria;Gammaproteobacteria;Pseudomonadales;Moraxellaceae;Psychrobacter
0	3	0	0	3	Root;Bacteria;Proteobacteria;Gammaproteobacteria;Enterobacteriales;Enterobacteriaceae;Serratia;Serratia sp
0	3	0	0	3	Root;Bacteria;Chloroflexi;Anaerolineae;Anaerolineales
0	3	0	0	3	Root;Bacteria;Bacteroidetes;Bacteroidia
0	3	0	0	3	Root;Bacteria;Bacteroidetes;Bacteroidia;Bacteroidales;Marinilabiaceae;Alkaliflexus
0	3	0	0	3	Root
0	3	0	0	3	Root;Bacteria;Bacteroidetes;Cytophagia;Cytophagales;Cytophagaceae
0	3	0	0	3	Root;Bacteria;Proteobacteria;Gammaproteobacteria;Enterobacteriales;Enterobacteriaceae;Escherichia;Escherichia sp
0	3	0	0	3	Root;Bacteria;Proteobacteria;Betaproteobacteria;Burkholderiales;Comamonadaceae;Variovorax;Variovorax sp
0	0	0	3	3	Root;Bacteria;Proteobacteria;Gammaproteobacteria;Oceanospirillales;Oceanospirillaceae
0	3	0	0	3	Root;Bacteria;Bacteroidetes;Flavobacteria;Flavobacteriales;Flavobacteriaceae;Flavobacterium
0	3	0	0	3	Root;Bacteria;Chloroflexi;Anaerolineae;Anaerolineales
0	3	0	0	3	Root;Bacteria;Proteobacteria;Alphaproteobacteria;Rhizobiales;Hyphomicrobiaceae;Devosia
0	3	0	0	3	Root;Bacteria;Bacteroidetes;Sphingobacteria;Sphingobacteriales;Chitinophagaceae
0	3	0	0	3	Root;Bacteria;Chloroflexi;Anaerolineae;Anaerolineales
0	3	0	0	3	Root;Bacteria;Proteobacteria;Alphaproteobacteria;Rhodospirillales;Rhodospirillaceae;Inquilinus
0	3	0	0	3	Root;Bacteria;Chloroflexi;Chloroflexi (class)
0	3	0	0	3	Root;Bacteria;Chloroflexi;Anaerolineae;Anaerolineales;Anaerolineaceae;Levilinea;Levilinea sp
0	3	0	0	3	Root;Bacteria;Bacteroidetes;Cytophagia
0	3	0	0	3	Root;Bacteria;Chloroflexi;Anaerolineae;Anaerolineales
0	0	3	0	3	Root;Bacteria;Proteobacteria;Gammaproteobacteria;Xanthomonadales;Xanthomonadaceae;Stenotrophomonas;Stenotrophomonas maltophilia
0	3	0	0	3	Root;Bacteria;Proteobacteria;Gammaproteobacteria;Enterobacteriales;Enterobacteriaceae;Escherichia;Escherichia sp
0	3	0	0	3	Root;Bacteria;Chloroflexi;Anaerolineae;Anaerolineales
0	2	1	0	3	Root;Bacteria;Acidobacteria;Holophagae;Holophagales;Holophagaceae;Holophaga;Holophaga sp
0	0	0	3	3	Root;Bacteria;Proteobacteria;Deltaproteobacteria;Desulfuromonadales
0	0	0	3	3	Root;Bacteria;Proteobacteria;Alphaproteobacteria;Rhizobiales;Phyllobacteriaceae
3	0	0	0	3	Root;Bacteria;Proteobacteria;Gammaproteobacteria;Alteromonadales;Alteromonadaceae
0	0	0	3	3	Root;Bacteria;Proteobacteria;Gammaproteobacteria;Oceanospirillales;Hahellaceae;Endozoicomonas;Endozoicomonas elysicola
0	2	0	0	2	Root;Bacteria;Firmicutes;Bacilli;Bacillales
0	2	0	0	2	Root;Bacteria;Acidobacteria;Acidobacteria (class);Acidobacteriales;Acidobacteriaceae;Acidobacterium;Acidobacterium sp
0	2	0	0	2	Root;Bacteria;Proteobacteria;Alphaproteobacteria;Parvularculales
0	2	0	0	2	Root;Bacteria;Actinobacteria;Actinobacteria (class);Actinomycetales;Microbacteriaceae
0	2	0	0	2	Root;Bacteria;Proteobacteria;Betaproteobacteria;Burkholderiales;Comamonadaceae
0	2	0	0	2	Root;Bacteria;Acidobacteria;Acidobacteria (class);Acidobacteriales;Acidobacteriaceae
0	2	0	0	2	Root;Bacteria;Bacteroidetes;Sphingobacteria;Sphingobacteriales;Sphingobacteriaceae;Sphingobacterium;Sphingobacterium sp
0	2	0	0	2	Root;Bacteria;Firmicutes;Bacilli;Bacillales;Planococcaceae;Planomicrobium;Planomicrobium koreense
0	2	0	0	2	Root;Bacteria;Gemmatimonadetes;Gemmatimonadetes (class);Gemmatimonadales
0	0	0	2	2	Root;Bacteria;Proteobacteria;Gammaproteobacteria;Pseudomonadales;Moraxellaceae;Psychrobacter;Psychrobacter sp
0	2	0	0	2	Root;Bacteria;Verrucomicrobia;Spartobacteria;Spartobacteria (order);Spartobacteria (family)
0	2	0	0	2	Root;Bacteria;Acidobacteria;Acidobacteria (class);Acidobacteriales;Acidobacteriaceae
0	2	0	0	2	Root;Bacteria;Proteobacteria;Deltaproteobacteria;Myxococcales
0	2	0	0	2	Root;Bacteria;Acidobacteria;Acidobacteria (class);Acidobacteriales;Acidobacteriaceae;Acidobacterium;Acidobacterium sp
0	2	0	0	2	Root;Bacteria;Acidobacteria;Acidobacteria (class);Acidobacteriales;Acidobacteriaceae;Acidobacterium
0	2	0	0	2	Root;Bacteria;Verrucomicrobia;Opitutae;Opitutales;Opitutaceae
0	2	0	0	2	Root;Bacteria;Proteobacteria;Deltaproteobacteria;Myxococcales;Myxococcaceae
0	2	0	0	2	Root;Bacteria;Actinobacteria;Actinobacteria (class);Actinomycetales
0	2	0	0	2	Root;Bacteria;Actinobacteria;Actinobacteria (class);Solirubrobacterales
0	2	0	0	2	Root;Bacteria;Proteobacteria;Betaproteobacteria;Nitrosomonadales;Nitrosomonadaceae
0	2	0	0	2	Root;Bacteria;Proteobacteria;Deltaproteobacteria;Desulfobacterales;Desulfobacteraceae
0	2	0	0	2	Root;Bacteria;Firmicutes;Bacilli;Bacillales;Paenibacillaceae
0	2	0	0	2	Root;Bacteria;Proteobacteria;Deltaproteobacteria;Myxococcales
0	2	0	0	2	Root;Bacteria;Proteobacteria;Alphaproteobacteria;Rhodospirillales;Acetobacteraceae
0	2	0	0	2	Root;Bacteria;Actinobacteria;Actinobacteria (class);Solirubrobacterales;Patulibacteraceae
0	2	0	0	2	Root;Bacteria;Bacteroidetes;Sphingobacteria;Sphingobacteriales;Chitinophagaceae;Niastella;Niastella sp
0	2	0	0	2	Root;Bacteria;Gemmatimonadetes;Gemmatimonadetes (class);Gemmatimonadales;Gemmatimonadaceae
0	2	0	0	2	Root;Bacteria;Proteobacteria;Alphaproteobacteria;Rhizobiales;Rhodobiaceae
0	2	0	0	2	Root;Bacteria;Verrucomicrobia;Opitutae;Opitutales;Opitutaceae
0	0	0	2	2	Root;Bacteria;Proteobacteria;Alphaproteobacteria;Rhizobiales
0	2	0	0	2	Root;Bacteria;Chloroflexi;Anaerolineae;Anaerolineales
0	2	0	0	2	Root;Bacteria;Proteobacteria;Alphaproteobacteria;Rhizobiales;Rhodobiaceae
0	2	0	0	2	Root;Bacteria;Chloroflexi;Caldilineae;Caldilineales;Caldilineaceae
0	0	0	2	2	Root;Bacteria;Proteobacteria;Alphaproteobacteria;Rhizobiales
0	2	0	0	2	Root;Bacteria;Proteobacteria;Alphaproteobacteria;Rhizobiales;Rhodobiaceae
0	2	0	0	2	Root;Bacteria;Proteobacteria;Alphaproteobacteria;Rhizobiales;Rhodobiaceae;Rhodobium
0	2	0	0	2	Root;Bacteria;Proteobacteria;Alphaproteobacteria;Rhizobiales;Bradyrhizobiaceae;Bradyrhizobium
0	2	0	0	2	Root;Bacteria;Firmicutes;Bacilli;Bacillales;Bacillaceae;Bacillus;Bacillus sp
0	0	0	2	2	Root;Bacteria;Proteobacteria;Epsilonproteobacteria;Campylobacterales;Campylobacteraceae;Arcobacter;Arcobacter sp
0	2	0	0	2	Root;Bacteria;Proteobacteria;Alphaproteobacteria;Parvularculales;Parvularculaceae
0	2	0	0	2	Root;Bacteria;Fibrobacteres;Fibrobacteres (class);Fibrobacterales;Fibrobacteraceae
0	2	0	0	2	Root;Bacteria;Proteobacteria;Alphaproteobacteria;Rhizobiales;Methylobacteriaceae
0	2	0	0	2	Root;Bacteria;Verrucomicrobia;Spartobacteria;Spartobacteria (order)
0	2	0	0	2	Root;Bacteria;Proteobacteria;Alphaproteobacteria;Rhodospirillales;Rhodospirillaceae
0	2	0	0	2	Root;Bacteria;Proteobacteria;Alphaproteobacteria;Rhodospirillales;Rhodospirillaceae;Defluviicoccus
0	2	0	0	2	Root;Bacteria;Proteobacteria;Alphaproteobacteria;Sphingomonadales;Sphingomonadaceae;Novosphingobium;Novosphingobium sp
0	2	0	0	2	Root;Bacteria;Proteobacteria;Alphaproteobacteria;Caulobacterales;Caulobacteraceae;Phenylobacterium
0	2	0	0	2	Root;Bacteria;Proteobacteria;Alphaproteobacteria;Rhizobiales
0	2	0	0	2	Root;Bacteria;OP11
0	2	0	0	2	Root;Bacteria;Proteobacteria;Deltaproteobacteria;Myxococcales;Myxococcaceae
0	2	0	0	2	Root;Bacteria;Proteobacteria;Gammaproteobacteria
0	2	0	0	2	Root;Bacteria;Proteobacteria;Alphaproteobacteria;Rhizobiales;Hyphomicrobiaceae
0	2	0	0	2	Root;Bacteria;Fibrobacteres;Fibrobacteres (class);Fibrobacterales
0	2	0	0	2	Root;Bacteria;TM7;TM7 (class);TM7 (order);TM7 (family)
0	2	0	0	2	Root;Bacteria;Proteobacteria;Alphaproteobacteria;Rhizobiales;Hyphomicrobiaceae
0	2	0	0	2	Root;Bacteria;Firmicutes;Bacilli;Bacillales;Paenibacillaceae
0	2	0	0	2	Root;Bacteria;Actinobacteria;Actinobacteria (class);Actinomycetales;Pseudonocardiaceae
0	2	0	0	2	Root;Bacteria;Acidobacteria;Acidobacteria (class);Acidobacteriales;Acidobacteriaceae;Acidobacterium
0	2	0	0	2	Root;Bacteria;Proteobacteria;Gammaproteobacteria;Pseudomonadales;Pseudomonadaceae
0	2	0	0	2	Root;Bacteria;Proteobacteria;Gammaproteobacteria;Pseudomonadales;Moraxellaceae;Acinetobacter;Acinetobacter sp
0	2	0	0	2	Root;Bacteria;Acidobacteria;Acidobacteria (class);Acidobacteriales;Acidobacteriaceae
0	2	0	0	2	Root;Bacteria;Acidobacteria;Acidobacteria (class);Acidobacteriales;Acidobacteriaceae;Acidobacterium
0	2	0	0	2	Root;Bacteria;Proteobacteria;Alphaproteobacteria;Rhizobiales;Bradyrhizobiaceae;Afipia
0	2	0	0	2	Root;Bacteria;Proteobacteria;Alphaproteobacteria;Sphingomonadales;Sphingomonadaceae;Novosphingobium;Novosphingobium sp
0	2	0	0	2	Root;Bacteria;Proteobacteria;Alphaproteobacteria;Rhizobiales;Hyphomicrobiaceae;Hyphomicrobium;Hyphomicrobium sp
0	2	0	0	2	Root;Bacteria;Proteobacteria;Alphaproteobacteria;Rhizobiales;Methylobacteriaceae;Methylobacterium
0	2	0	0	2	Root;Bacteria;Proteobacteria;Alphaproteobacteria;Rhizobiales;Methylocystaceae;Methylosinus;Methylosinus sp
0	2	0	0	2	Root;Bacteria;Proteobacteria;Alphaproteobacteria;Caulobacterales;Caulobacteraceae
0	0	0	2	2	Root;Bacteria;Proteobacteria;Epsilonproteobacteria;Campylobacterales;Campylobacteraceae;Arcobacter;Arcobacter sp
0	2	0	0	2	Root;Bacteria;Planctomycetes;Planctomycetacia;Planctomycetales;Planctomycetaceae;Pirellula;Pirellula sp
0	2	0	0	2	Root;Bacteria;Proteobacteria;Alphaproteobacteria;Rhodospirillales;Rhodospirillaceae;Defluviicoccus;Defluviicoccus sp
0	2	0	0	2	Root;Bacteria;Planctomycetes;Planctomycetacia;Planctomycetales;Planctomycetaceae
0	2	0	0	2	Root;Bacteria;Acidobacteria;Acidobacteria (class);Acidobacteriales;Acidobacteriaceae;Acidobacterium
0	2	0	0	2	Root;Bacteria;Planctomycetes;Planctomycetacia;Planctomycetales;Planctomycetaceae
0	2	0	0	2	Root;Bacteria;Actinobacteria;Actinobacteria (class);Solirubrobacterales;Solirubrobacteraceae
0	2	0	0	2	Root;Bacteria;Actinobacteria;Actinobacteria (class);Acidimicrobiales
0	2	0	0	2	Root;Bacteria;Proteobacteria;Alphaproteobacteria;Rhodobacterales;Rhodobacteraceae;Rhodobacter;Rhodobacter sp
0	2	0	0	2	Root;Bacteria;Proteobacteria;Deltaproteobacteria;Myxococcales;Polyangiaceae
0	2	0	0	2	Root;Bacteria;Proteobacteria;Deltaproteobacteria;Myxococcales;Polyangiaceae
0	2	0	0	2	Root;Bacteria;Chloroflexi;Anaerolineae;Anaerolineales;Anaerolineaceae
0	2	0	0	2	Root;Bacteria;Actinobacteria;Actinobacteria (class);Actinomycetales;Nocardioidaceae;Nocardioides;Nocardioides sp
0	2	0	0	2	Root;Bacteria;Actinobacteria;Actinobacteria (class);Actinomycetales;Micromonosporaceae
0	2	0	0	2	Root;Bacteria;Proteobacteria;Deltaproteobacteria;Myxococcales;Polyangiaceae;Polyangium
0	2	0	0	2	Root;Bacteria;Actinobacteria;Actinobacteria (class);Actinomycetales;Propionibacteriaceae
0	2	0	0	2	Root;Bacteria;Gemmatimonadetes;Gemmatimonadetes (class)
0	2	0	0	2	Root;Bacteria;Actinobacteria;Actinobacteria (class);Actinobacteria (order)
0	2	0	0	2	Root;Bacteria;Firmicutes;Clostridia;Clostridiales;Eubacteriaceae
0	2	0	0	2	Root;Bacteria;Chloroflexi;Anaerolineae;Anaerolineales
0	2	0	0	2	Root;Bacteria;Chloroflexi;Anaerolineae;Anaerolineales;Anaerolineaceae;Anaerolinea
0	2	0	0	2	Root;Bacteria;Firmicutes;Clostridia;Clostridiales
0	2	0	0	2	Root;Bacteria;Acidobacteria;Acidobacteria (class);Acidobacteriales;Acidobacteriaceae;Acidobacterium
0	2	0	0	2	Root;Bacteria;Actinobacteria;Actinobacteria (class);Solirubrobacterales;Solirubrobacteraceae
0	2	0	0	2	Root;Bacteria;Actinobacteria;Actinobacteria (class);Acidimicrobiales;Iamiaceae
0	2	0	0	2	Root;Bacteria;Actinobacteria;Actinobacteria (class);Solirubrobacterales;Patulibacteraceae
0	2	0	0	2	Root;Bacteria;Acidobacteria;Acidobacteria (class);Acidobacteriales;Acidobacteriaceae;Acidobacterium
0	2	0	0	2	Root;Bacteria;Proteobacteria;Betaproteobacteria;Burkholderiales;Alcaligenaceae
0	2	0	0	2	Root;Bacteria;Actinobacteria;Actinobacteria (class);Solirubrobacterales;Solirubrobacteraceae;Solirubrobacter
0	2	0	0	2	Root;Bacteria;Actinobacteria;Actinobacteria (class);Solirubrobacterales;Patulibacteraceae
0	2	0	0	2	Root;Bacteria;Proteobacteria;Betaproteobacteria;Rhodocyclales;Rhodocyclaceae
0	2	0	0	2	Root;Bacteria;Bacteroidetes;Bacteroidetes (class);Bacteroidetes (order);Bacteroidetes (family);Cytophagales;Cytophagales sp Bacteroidetes
0	2	0	0	2	Root;Bacteria;Actinobacteria;Actinobacteria (class);Solirubrobacterales;Patulibacteraceae
0	2	0	0	2	Root;Bacteria;Actinobacteria;Actinobacteria (class);Actinobacteria (order)
0	2	0	0	2	Root;Bacteria;Actinobacteria;Actinobacteria (class);Solirubrobacterales;Conexibacteraceae
0	2	0	0	2	Root;Bacteria;Actinobacteria;Actinobacteria (class);Solirubrobacterales;Patulibacteraceae
0	2	0	0	2	Root;Bacteria;Actinobacteria;Actinobacteria (class);Actinomycetales;Mycobacteriaceae;Mycobacterium
0	2	0	0	2	Root;Bacteria;Chloroflexi;Anaerolineae;Anaerolineales;Anaerolineaceae
0	2	0	0	2	Root;Bacteria;Proteobacteria;Alphaproteobacteria;Rhodobacterales;Rhodobacteraceae
0	2	0	0	2	Root;Bacteria;Planctomycetes;Planctomycetacia;Planctomycetales
0	2	0	0	2	Root;Bacteria;Actinobacteria;Actinobacteria (class);Actinomycetales;Microbacteriaceae;Leifsonia;Leifsonia sp
0	2	0	0	2	Root;Bacteria;Deferribacteres;Deferribacteres (class);Deferribacterales;Deferribacteraceae;Deferribacter;Deferribacter sp
0	2	0	0	2	Root;Bacteria;Proteobacteria;Betaproteobacteria;Burkholderiales;Burkholderiaceae;Lautropia;Lautropia sp
2	0	0	0	2	Root;Bacteria;Proteobacteria;Gammaproteobacteria;Oceanospirillales;Oceanospirillaceae unclassified;Oceanospirillum;Oceanospirillum beijerinckii
0	2	0	0	2	Root;Bacteria;Proteobacteria;Betaproteobacteria;Methylophilales;Methylophilaceae;Methylophilus;Methylophilus sp
0	2	0	0	2	Root;Bacteria;Actinobacteria;Actinobacteria (class);Actinomycetales;Micrococcaceae;Arthrobacter;Arthrobacter sp
0	2	0	0	2	Root;Bacteria;Bacteroidetes;Flavobacteria;Flavobacteriales;Flavobacteriaceae;Chryseobacterium
0	2	0	0	2	Root;Bacteria;Actinobacteria;Actinobacteria (class);Actinomycetales;Geodermatophilaceae;Modestobacter;Modestobacter sp
0	2	0	0	2	Root;Bacteria;Actinobacteria;Actinobacteria (class);Actinomycetales;Microbacteriaceae;Agrococcus
0	2	0	0	2	Root;Bacteria;Proteobacteria;Alphaproteobacteria;Parvularculales
0	2	0	0	2	Root;Bacteria;Proteobacteria;Betaproteobacteria;Rhodocyclales;Rhodocyclaceae
0	2	0	0	2	Root;Bacteria;Acidobacteria;Acidobacteria (class);Acidobacteriales;Acidobacteriaceae;Acidobacterium;Acidobacterium sp
0	2	0	0	2	Root;Bacteria;Actinobacteria;Actinobacteria (class);Actinomycetales;Nocardioidaceae;Nocardioides
0	2	0	0	2	Root;Bacteria;Actinobacteria;Actinobacteria (class);Actinomycetales;Microbacteriaceae;Agromyces;Agromyces sp
0	2	0	0	2	Root;Bacteria;Acidobacteria;Acidobacteria (class);Acidobacteriales;Acidobacteriaceae
0	2	0	0	2	Root;Bacteria;Planctomycetes;Planctomycetacia;Planctomycetales
0	2	0	0	2	Root;Bacteria;Proteobacteria;Gammaproteobacteria;Xanthomonadales;Xanthomonadaceae
0	2	0	0	2	Root;Bacteria;Actinobacteria;Actinobacteria (class);Actinomycetales;Nocardioidaceae;Aeromicrobium;Aeromicrobium sp
0	2	0	0	2	Root;Bacteria;Actinobacteria;Actinobacteria (class);Actinomycetales;Sporichthyaceae;Sporichthya
0	2	0	0	2	Root;Bacteria;Actinobacteria;Actinobacteria (class);Actinomycetales;Nocardioidaceae;Marmoricola
0	2	0	0	2	Root;Bacteria;Actinobacteria;Actinobacteria (class);Actinomycetales;Microbacteriaceae;Agromyces;Agromyces sp
0	2	0	0	2	Root;Bacteria;Proteobacteria;Betaproteobacteria;Rhodocyclales;Rhodocyclaceae
0	2	0	0	2	Root;Bacteria;Firmicutes;Clostridia;Thermoanaerobacterales;Thermoanaerobacteraceae
0	2	0	0	2	Root;Bacteria;Actinobacteria;Actinobacteria (class);Solirubrobacterales;Conexibacteraceae
0	2	0	0	2	Root;Bacteria;Actinobacteria;Actinobacteria (class);Rubrobacterales
0	2	0	0	2	Root;Bacteria;Proteobacteria;Betaproteobacteria;Burkholderiales;Oxalobacteraceae;Herbaspirillum
0	2	0	0	2	Root;Bacteria;Proteobacteria;Betaproteobacteria;Rhodocyclales
0	2	0	0	2	Root;Bacteria;Chloroflexi;Chloroflexi (class);Chloroflexales;Chloroflexaceae
0	0	0	2	2	Root;Bacteria;Proteobacteria;Gammaproteobacteria;Alteromonadales;Alteromonadaceae;Marinobacter;Marinobacter sp
0	2	0	0	2	Root;Bacteria;Proteobacteria;Betaproteobacteria;Burkholderiales;Oxalobacteraceae;Herbaspirillum;Herbaspirillum sp
0	2	0	0	2	Root;Bacteria;Chloroflexi;Anaerolineae;Anaerolineales;Anaerolineaceae
0	2	0	0	2	Root;Bacteria;Planctomycetes;Planctomycetacia;Planctomycetales;Planctomycetaceae
2	0	0	0	2	Root;Bacteria;Proteobacteria;Gammaproteobacteria;Alteromonadales;Alteromonadaceae
0	2	0	0	2	Root;Bacteria;Proteobacteria;Betaproteobacteria;Rhodocyclales;Rhodocyclaceae;Zoogloea;Zoogloea sp
0	2	0	0	2	Root;Bacteria;Actinobacteria;Actinobacteria (class);Solirubrobacterales;Conexibacteraceae
0	2	0	0	2	Root;Bacteria;Chloroflexi;Caldilineae;Caldilineales;Caldilineaceae
0	2	0	0	2	Root;Bacteria;Bacteroidetes;Bacteroidia;Bacteroidales
0	2	0	0	2	Root;Bacteria;Proteobacteria;Alphaproteobacteria;Rhodobacterales;Rhodobacteraceae;Amaricoccus;Amaricoccus sp
0	2	0	0	2	Root;Bacteria;Proteobacteria;Alphaproteobacteria;Rhizobiales;Hyphomicrobiaceae;Filomicrobium;Filomicrobium sp
0	2	0	0	2	Root;Bacteria;Proteobacteria;Betaproteobacteria;Burkholderiales;Burkholderiaceae unclassified;Aquabacterium;Aquabacterium sp
0	2	0	0	2	Root;Bacteria;Proteobacteria;Alphaproteobacteria;Rhizobiales;Beijerinckiaceae
0	2	0	0	2	Root;Bacteria;Proteobacteria;Alphaproteobacteria;Rhodospirillales;Rhodospirillaceae;Skermanella
0	2	0	0	2	Root;Bacteria;Chloroflexi;Chloroflexi (class);Chloroflexi (order)
0	2	0	0	2	Root;Bacteria;Proteobacteria;Gammaproteobacteria;Pseudomonadales;Pseudomonadaceae;Serpens;Serpens flexibilis
0	2	0	0	2	Root;Bacteria;Proteobacteria;Alphaproteobacteria;Rhizobiales;Hyphomicrobiaceae;Hyphomicrobium;Hyphomicrobium sp
0	2	0	0	2	Root;Bacteria;Proteobacteria;Betaproteobacteria;Nitrosomonadales;Nitrosomonadaceae
0	2	0	0	2	Root;Bacteria;Bacteroidetes;Sphingobacteria;Sphingobacteriales;Sphingobacteriaceae
0	2	0	0	2	Root;Bacteria;Proteobacteria;Alphaproteobacteria;Sphingomonadales;Sphingomonadaceae;Sphingomonas;Sphingomonas sp
0	2	0	0	2	Root;Bacteria;Proteobacteria;Alphaproteobacteria;Rhodobacterales;Rhodobacteraceae
0	2	0	0	2	Root;Bacteria;OP10;OP10 (class);OP10 (order);OP10 (family);OP10 (genus)
0	2	0	0	2	Root;Bacteria;Gemmatimonadetes;Gemmatimonadetes (class);Gemmatimonadales
0	2	0	0	2	Root;Bacteria;Chloroflexi;Caldilineae;Caldilineales;Caldilineaceae
0	2	0	0	2	Root;Bacteria;Proteobacteria;Gammaproteobacteria;Pseudomonadales;Pseudomonadaceae;Pseudomonas;Pseudomonas putida
0	2	0	0	2	Root;Bacteria;Proteobacteria;Alphaproteobacteria;Rhizobiales;Rhizobiaceae;Rhizobium;Rhizobium sp
0	2	0	0	2	Root;Bacteria;Proteobacteria;Betaproteobacteria;Methylophilales;Methylophilaceae;Methylovorus
0	2	0	0	2	Root;Bacteria;Proteobacteria;Alphaproteobacteria;Rhizobiales;Rhizobiaceae;Rhizobium;Rhizobium sp
0	2	0	0	2	Root;Bacteria;Proteobacteria;Alphaproteobacteria;Rhizobiales;Hyphomicrobiaceae
2	0	0	0	2	Root;Bacteria;Bacteroidetes;Bacteroidia;Bacteroidales;Prevotellaceae;Prevotella;Prevotella sp
0	0	0	2	2	Root;Bacteria;Proteobacteria;Gammaproteobacteria;Gammaproteobacteria (order)
0	2	0	0	2	Root;Bacteria;Proteobacteria;Alphaproteobacteria;Rhodobacterales;Rhodobacteraceae
0	2	0	0	2	Root;Bacteria;Proteobacteria;Betaproteobacteria;Rhodocyclales;Rhodocyclaceae
0	2	0	0	2	Root;Bacteria;Planctomycetes;Planctomycetacia;Planctomycetales;Planctomycetaceae
0	2	0	0	2	Root;Bacteria;Proteobacteria;Deltaproteobacteria;Myxococcales;Cystobacteraceae;Stigmatella;Stigmatella sp
0	2	0	0	2	Root;Bacteria;Proteobacteria;Alphaproteobacteria;Rhodospirillales;Acetobacteraceae
0	2	0	0	2	Root;Bacteria;Actinobacteria;Actinobacteria (class);Actinomycetales;Pseudonocardiaceae;Pseudonocardia;Pseudonocardia hydrocarbonoxydans
0	2	0	0	2	Root;Bacteria;Proteobacteria;Alphaproteobacteria;Rhizobiales;Bradyrhizobiaceae;Bosea;Bosea sp
0	2	0	0	2	Root;Bacteria;Proteobacteria;Alphaproteobacteria;Rhizobiales;Methylobacteriaceae
0	2	0	0	2	Root;Bacteria;Bacteroidetes;Cytophagia;Cytophagales
0	2	0	0	2	Root;Bacteria;Planctomycetes;Planctomycetacia;Planctomycetales;Planctomycetaceae
0	2	0	0	2	Root;Bacteria;Proteobacteria;Alphaproteobacteria;Rhizobiales;Methylobacteriaceae
0	2	0	0	2	Root;Bacteria;Proteobacteria;Betaproteobacteria;Nitrosomonadales;Nitrosomonadaceae;Nitrosovibrio
0	2	0	0	2	Root;Bacteria;Actinobacteria;Actinobacteria (class);Actinomycetales;Mycobacteriaceae;Mycobacterium;Mycobacterium sp
0	2	0	0	2	Root;Bacteria;Bacteroidetes;Sphingobacteria;Sphingobacteriales
0	2	0	0	2	Root;Bacteria;Planctomycetes;Planctomycetacia;Planctomycetales;Planctomycetaceae;Pirellula
0	2	0	0	2	Root;Bacteria;Gemmatimonadetes;Gemmatimonadetes (class);Gemmatimonadales;Gemmatimonadaceae;Gemmatimonas
0	2	0	0	2	Root;Bacteria;Proteobacteria;Alphaproteobacteria;Rhizobiales;Bradyrhizobiaceae
0	2	0	0	2	Root;Bacteria;Proteobacteria;Alphaproteobacteria;Caulobacterales;Caulobacteraceae;Phenylobacterium;Phenylobacterium immobile
0	2	0	0	2	Root;Bacteria;Bacteroidetes;Bacteroidia;Bacteroidales
0	2	0	0	2	Root;Bacteria;Proteobacteria;Alphaproteobacteria;Rhizobiales;Brucellaceae;Mycoplana
0	2	0	0	2	Root;Bacteria;Proteobacteria;Alphaproteobacteria;Rhizobiales;Rhizobiaceae;Rhizobium
0	2	0	0	2	Root;Bacteria;Proteobacteria;Betaproteobacteria;Methylophilales;Methylophilaceae;Methylovorus
0	2	0	0	2	Root;Bacteria;Proteobacteria;Deltaproteobacteria;Myxococcales;Polyangiaceae
0	2	0	0	2	Root;Bacteria;Bacteroidetes;Sphingobacteria;Sphingobacteriales;Chitinophagaceae;Chitinophaga;Chitinophaga sp
0	2	0	0	2	Root
0	2	0	0	2	Root;Bacteria;Firmicutes;Bacilli;Bacillales;Bacillaceae;Bacillus
2	0	0	0	2	Root;Bacteria;Bacteroidetes;Flavobacteria
2	0	0	0	2	Root;Bacteria;Proteobacteria;Alphaproteobacteria;Rhodobacterales;Rhodobacteraceae
0	2	0	0	2	Root;Bacteria;Proteobacteria;Betaproteobacteria;Burkholderiales;Comamonadaceae;Hydrogenophaga;Hydrogenophaga sp
0	2	0	0	2	Root;Bacteria;Proteobacteria;Alphaproteobacteria;Rhizobiales;Bradyrhizobiaceae
0	2	0	0	2	Root;Bacteria;Firmicutes;Clostridia;Clostridiales;Clostridiaceae;Clostridium;Clostridium sp
0	2	0	0	2	Root;Bacteria;Actinobacteria;Actinobacteria (class);Actinomycetales;Pseudonocardiaceae;Pseudonocardia
0	2	0	0	2	Root;Bacteria;Proteobacteria;Alphaproteobacteria;Rhizobiales;Methylocystaceae
0	2	0	0	2	Root;Bacteria;Proteobacteria;Epsilonproteobacteria;Campylobacterales;Campylobacteraceae
0	2	0	0	2	Root;Bacteria;Actinobacteria;Actinobacteria (class);Solirubrobacterales;Conexibacteraceae;Conexibacter
0	2	0	0	2	Root;Bacteria;Actinobacteria;Actinobacteria (class);Actinomycetales;Mycobacteriaceae;Mycobacterium;Mycobacterium sp
0	2	0	0	2	Root;Bacteria;Proteobacteria;Alphaproteobacteria;Rhizobiales;Rhizobiaceae
0	2	0	0	2	Root;Bacteria;Bacteroidetes;Cytophagia;Cytophagales
0	2	0	0	2	Root;Bacteria;Chloroflexi;Chloroflexi (class);Chloroflexales;Chloroflexaceae
0	2	0	0	2	Root;Bacteria;Proteobacteria;Alphaproteobacteria;Sphingomonadales
0	2	0	0	2	Root;Bacteria;Chloroflexi;Anaerolineae;Anaerolineales;Anaerolineaceae
0	2	0	0	2	Root;Bacteria;Chloroflexi;Caldilineae;Caldilineales
0	2	0	0	2	Root;Bacteria;Proteobacteria;Deltaproteobacteria;Desulfuromonadales
0	2	0	0	2	Root;Bacteria;Proteobacteria;Alphaproteobacteria;Rhizobiales;Hyphomicrobiaceae
0	2	0	0	2	Root;Bacteria;Firmicutes;Bacilli;Bacillales;Paenibacillaceae
0	2	0	0	2	Root;Bacteria;Proteobacteria;Deltaproteobacteria;Myxococcales;Polyangiaceae
0	2	0	0	2	Root;Bacteria;Proteobacteria;Alphaproteobacteria;Rhizobiales;Hyphomicrobiaceae;Devosia;Devosia ginsengisoli
0	0	0	2	2	Root;Bacteria;Proteobacteria;Alphaproteobacteria;Rhodobacterales;Rhodobacteraceae
0	2	0	0	2	Root;Bacteria;Proteobacteria;Alphaproteobacteria;Rhizobiales;Beijerinckiaceae;Methylocapsa;Methylocapsa acidiphila
0	1	0	1	2	Root;Bacteria;Proteobacteria;Alphaproteobacteria;Rhodobacterales;Rhodobacteraceae;Pelagibaca
0	2	0	0	2	Root;Bacteria;Proteobacteria;Alphaproteobacteria;Rhizobiales;Hyphomicrobiaceae
0	2	0	0	2	Root;Bacteria;Bacteroidetes;Cytophagia;Cytophagales
0	0	0	2	2	Root;Bacteria;Firmicutes;Clostridia;Clostridiales;Ruminococcaceae;Ruminococcus;Ruminococcus sp
0	2	0	0	2	Root;Bacteria;Proteobacteria;Alphaproteobacteria;Rhizobiales;Hyphomicrobiaceae
0	2	0	0	2	Root;Bacteria;Proteobacteria;Alphaproteobacteria;Rhizobiales;Phyllobacteriaceae;Mesorhizobium
0	2	0	0	2	Root;Bacteria;Firmicutes;Clostridia
0	2	0	0	2	Root;Bacteria;Actinobacteria;Actinobacteria (class);Thermoleophilales;Thermoleophilaceae
0	2	0	0	2	Root;Bacteria;Proteobacteria;Gammaproteobacteria;Xanthomonadales;Sinobacteraceae
0	2	0	0	2	Root;Bacteria;Bacteroidetes;Sphingobacteria;Sphingobacteriales;Saprospiraceae;Haliscomenobacter;Haliscomenobacter sp
0	2	0	0	2	Root;Bacteria;Chloroflexi;Chloroflexi (class);Chloroflexi (order)
0	2	0	0	2	Root;Bacteria;Actinobacteria;Actinobacteria (class);Solirubrobacterales;Patulibacteraceae
0	2	0	0	2	Root;Bacteria;Chloroflexi;Caldilineae;Caldilineales
2	0	0	0	2	Root
0	2	0	0	2	Root;Bacteria;Actinobacteria;Actinobacteria (class);Solirubrobacterales;Solirubrobacteraceae
0	0	2	0	2	Root
0	2	0	0	2	Root;Bacteria;Actinobacteria;Actinobacteria (class);Solirubrobacterales;Patulibacteraceae
0	2	0	0	2	Root;Bacteria;Actinobacteria;Actinobacteria (class);Actinomycetales;Micrococcaceae;Kocuria;Kocuria rosea
2	0	0	0	2	Root;Bacteria;Bacteroidetes;Flavobacteria;Flavobacteriales;Flavobacteriaceae
0	0	0	2	2	Root;Bacteria;Bacteroidetes;Sphingobacteria;Sphingobacteriales;Flexibacteraceae;Cyclobacterium;Cyclobacterium marinum
0	2	0	0	2	Root;Bacteria;Chloroflexi;Caldilineae;Caldilineales;Caldilineaceae
0	2	0	0	2	Root;Bacteria;Bacteroidetes;Cytophagia;Cytophagales;Flammeovirgaceae
0	2	0	0	2	Root;Bacteria;Proteobacteria;Alphaproteobacteria;Caulobacterales;Caulobacteraceae
0	0	0	2	2	Root;Bacteria;Proteobacteria;Gammaproteobacteria;Alteromonadales;Alteromonadaceae;Marinobacterium;Marinobacterium sp
0	2	0	0	2	Root;Bacteria;Firmicutes;Clostridia;Clostridiales;Clostridiaceae
0	2	0	0	2	Root;Bacteria;Acidobacteria;Acidobacteria (class);Acidobacteriales;Acidobacteriaceae
0	2	0	0	2	Root;Bacteria;Acidobacteria;Acidobacteria (class);Acidobacteriales
0	2	0	0	2	Root;Bacteria;Firmicutes;Clostridia
0	2	0	0	2	Root;Bacteria;Chloroflexi;Caldilineae;Caldilineales;Caldilineaceae;Caldilinea;Caldilinea sp
0	2	0	0	2	Root;Bacteria;Actinobacteria;Actinobacteria (class);Acidimicrobiales
0	0	0	2	2	Root;Bacteria;Proteobacteria;Gammaproteobacteria;Oceanospirillales;Oceanospirillaceae unclassified;Oceanospirillum;Oceanospirillum maris
0	2	0	0	2	Root;Bacteria;Bacteroidetes;Cytophagia;Cytophagales;Cytophagaceae
0	2	0	0	2	Root;Bacteria;Bacteroidetes;Cytophagia;Cytophagales;Cyclobacteriaceae
0	2	0	0	2	Root;Bacteria;Proteobacteria;Betaproteobacteria;Burkholderiales;Burkholderiaceae unclassified;Ideonella;Ideonella sp
0	2	0	0	2	Root;Bacteria;Proteobacteria;Deltaproteobacteria;Desulfuromonadales;Geobacteraceae;Geobacter
0	2	0	0	2	Root;Bacteria;Bacteroidetes;Flavobacteria;Flavobacteriales;Flavobacteriaceae;Flavobacterium;Flavobacterium sp
2	0	0	0	2	Root;Bacteria;Proteobacteria;Alphaproteobacteria;Rhodobacterales;Rhodobacteraceae;Ruegeria;Ruegeria sp
0	2	0	0	2	Root;Bacteria;Bacteroidetes;Flavobacteria;Flavobacteriales;Flavobacteriaceae;Flavobacterium;Flavobacterium saliperosum
0	2	0	0	2	Root;Bacteria;Chloroflexi;Chloroflexi (class);Chloroflexi (order)
2	0	0	0	2	Root;Bacteria;Proteobacteria;Gammaproteobacteria;Oceanospirillales
0	2	0	0	2	Root;Bacteria;Firmicutes;Clostridia;Thermoanaerobacterales;Thermoanaerobacteraceae unclassified;Thermosediminibacter;Thermosediminibacter sp
0	2	0	0	2	Root;Bacteria;Thermodesulfobacteria;Thermodesulfobacteria (class);Thermodesulfobacteriales;Thermodesulfobacteriaceae
0	2	0	0	2	Root;Bacteria;Proteobacteria;Alphaproteobacteria;Rhizobiales;Hyphomicrobiaceae;Hyphomicrobium
2	0	0	0	2	Root;Bacteria;Proteobacteria;Gammaproteobacteria;Alteromonadales;Colwelliaceae;Thalassomonas
0	2	0	0	2	Root;Bacteria;Proteobacteria;Betaproteobacteria;Burkholderiales;Burkholderiaceae;Burkholderia;Burkholderia sp
0	2	0	0	2	Root;Bacteria;Proteobacteria;Betaproteobacteria;Burkholderiales;Alcaligenaceae;Alcaligenes;Alcaligenes sp
0	2	0	0	2	Root;Bacteria;Chloroflexi;Chloroflexi (class);Thermomicrobiales;Thermomicrobiaceae
0	2	0	0	2	Root;Bacteria;Proteobacteria;Gammaproteobacteria;Xanthomonadales;Xanthomonadaceae;Luteimonas;Luteimonas composti
0	2	0	0	2	Root;Bacteria;Bacteroidetes;Flavobacteria;Flavobacteriales;Flavobacteriaceae;Flavobacterium
0	0	0	2	2	Root;Bacteria;Proteobacteria;Gammaproteobacteria;Alteromonadales;Alteromonadaceae;Marinobacterium
0	2	0	0	2	Root;Bacteria;Chloroflexi;Chloroflexi (class);Chloroflexales
0	2	0	0	2	Root
0	0	0	2	2	Root;Bacteria;OP10;OP10 (class);OP10 (order)
0	0	0	2	2	Root;Bacteria;Proteobacteria;Gammaproteobacteria;Oceanospirillales;Hahellaceae
0	2	0	0	2	Root
0	2	0	0	2	Root;Bacteria;Firmicutes;Clostridia;Clostridiales;Clostridiaceae
1	0	0	1	2	Root;Bacteria;Proteobacteria;Gammaproteobacteria;Alteromonadales;Alteromonadaceae
0	0	1	1	2	Root;Bacteria;Proteobacteria;Betaproteobacteria;Burkholderiales;Burkholderiaceae;Ralstonia;Ralstonia sp
0	2	0	0	2	Root;Bacteria;Proteobacteria;Alphaproteobacteria;Sphingomonadales;Sphingomonadaceae;Sphingomonas;Sphingomonas sp
0	2	0	0	2	Root;Bacteria;Proteobacteria;Alphaproteobacteria;Rhizobiales;Hyphomicrobiaceae;Devosia
0	2	0	0	2	Root;Bacteria;Bacteroidetes;Sphingobacteria;Sphingobacteriales;Sphingobacteriaceae;Mucilaginibacter;Mucilaginibacter dorajii
0	0	2	0	2	Root;Bacteria;Proteobacteria;Gammaproteobacteria;Alteromonadales;Alteromonadaceae
0	2	0	0	2	Root;Bacteria;Planctomycetes;Planctomycetacia
0	0	2	0	2	Root;Bacteria;Proteobacteria;Alphaproteobacteria;Sphingomonadales;Sphingomonadaceae;Sphingomonas
0	2	0	0	2	Root;Bacteria;Proteobacteria;Alphaproteobacteria
0	2	0	0	2	Root;Bacteria;Chloroflexi;Anaerolineae;Anaerolineales;Anaerolineaceae
0	2	0	0	2	Root;Bacteria;Chloroflexi;Anaerolineae;Anaerolineales;Anaerolineaceae;Levilinea;Levilinea sp
0	2	0	0	2	Root;Bacteria;Bacteroidetes;Cytophagia
0	2	0	0	2	Root;Bacteria;Bacteroidetes;Sphingobacteria;Sphingobacteriales;Sphingobacteriaceae
0	2	0	0	2	Root;Bacteria;Bacteroidetes;Sphingobacteria;Sphingobacteriales;Sphingobacteriaceae
0	0	0	2	2	Root;Bacteria;Firmicutes;Bacilli;Bacillales;Listeriaceae;Brochothrix;Brochothrix sp
0	0	0	2	2	Root;Bacteria;Proteobacteria;Alphaproteobacteria;Rhizobiales;Phyllobacteriaceae
0	2	0	0	2	Root;Bacteria;Chloroflexi;Anaerolineae;Anaerolineales;Anaerolineaceae;Levilinea;Levilinea sp
0	2	0	0	2	Root;Bacteria;Acidobacteria;Acidobacteria (class);Acidobacteriales;Acidobacteriaceae;Acidobacterium
0	1	0	0	1	Root;Bacteria;Acidobacteria;Acidobacteria (class);Acidobacteriales;Acidobacteriaceae;Acidobacterium
0	1	0	0	1	Root;Bacteria;Gemmatimonadetes;Gemmatimonadetes (class);Gemmatimonadales;Gemmatimonadaceae
1	0	0	0	1	Root;Bacteria;Proteobacteria;Alphaproteobacteria;Rhodobacterales;Rhodobacteraceae;Shimia
0	1	0	0	1	Root;Bacteria;Proteobacteria;Alphaproteobacteria;Rhodobacterales;Rhodobacteraceae;Roseovarius
0	1	0	0	1	Root;Bacteria;Proteobacteria;Alphaproteobacteria;Rhodobacterales;Rhodobacteraceae;Amaricoccus
0	1	0	0	1	Root;Bacteria;Proteobacteria;Deltaproteobacteria;Myxococcales;Cystobacteraceae
0	1	0	0	1	Root;Bacteria;Proteobacteria;Alphaproteobacteria;Rhizobiales;Rhodobiaceae
0	1	0	0	1	Root;Bacteria;Proteobacteria;Alphaproteobacteria;Rhizobiales;Hyphomicrobiaceae
0	1	0	0	1	Root;Bacteria;Proteobacteria;Deltaproteobacteria;Desulfuromonadales;Geobacteraceae;Geobacter;Geobacter sp
0	1	0	0	1	Root;Bacteria;Proteobacteria;Betaproteobacteria;Burkholderiales
0	1	0	0	1	Root;Bacteria;Acidobacteria;Acidobacteria (class);Acidobacteriales;Acidobacteriaceae
0	1	0	0	1	Root;Bacteria;Chloroflexi;Anaerolineae;Anaerolineales
0	1	0	0	1	Root;Bacteria;Proteobacteria;Betaproteobacteria;Burkholderiales;Oxalobacteraceae;Massilia;Massilia sp
0	1	0	0	1	Root;Bacteria;Acidobacteria;Holophagae;Holophagales;Holophagaceae;Holophaga
0	1	0	0	1	Root;Bacteria;Acidobacteria;Acidobacteria (class);Acidobacteriales;Acidobacteriaceae
0	1	0	0	1	Root;Bacteria;Bacteroidetes;Bacteroidia;Bacteroidales
0	1	0	0	1	Root;Bacteria;Actinobacteria;Actinobacteria (class);Actinomycetales;Microbacteriaceae;Frigoribacterium;Frigoribacterium sp
0	1	0	0	1	Root;Bacteria;Bacteroidetes;Flavobacteria;Flavobacteriales
0	1	0	0	1	Root;Bacteria;Actinobacteria;Actinobacteria (class);Solirubrobacterales;Patulibacteraceae
0	1	0	0	1	Root;Bacteria;Deinococcus-Thermus;Deinococci;Deinococcales;Deinococcaceae;Deinococcus;Deinococcus sp
0	1	0	0	1	Root;Bacteria;Proteobacteria;Gammaproteobacteria;Pseudomonadales;Pseudomonadaceae
0	1	0	0	1	Root;Bacteria;Proteobacteria;Alphaproteobacteria;Rhizobiales;Hyphomicrobiaceae;Pedomicrobium;Pedomicrobium sp
0	1	0	0	1	Root;Bacteria;Actinobacteria;Actinobacteria (class);Actinomycetales;Micrococcaceae;Arthrobacter
0	1	0	0	1	Root;Bacteria;Actinobacteria;Actinobacteria (class);Actinomycetales;Pseudonocardiaceae;Pseudonocardia;Pseudonocardia sp
0	1	0	0	1	Root;Bacteria;Proteobacteria;Alphaproteobacteria;Rhodospirillales;Acetobacteraceae
0	1	0	0	1	Root;Bacteria;Acidobacteria;Acidobacteria (class);Acidobacteriales;Acidobacteriaceae
0	1	0	0	1	Root;Bacteria;Chloroflexi;Anaerolineae;Anaerolineales
0	1	0	0	1	Root;Bacteria;Planctomycetes;Planctomycetacia;Planctomycetales;Planctomycetaceae;Planctomyces;Planctomyces sp
0	1	0	0	1	Root;Bacteria;Firmicutes;Clostridia;Clostridiales;Clostridiaceae
0	1	0	0	1	Root;Bacteria;Proteobacteria;Alphaproteobacteria;Rhizobiales;Rhizobiaceae;Rhizobium;Rhizobium sp
0	1	0	0	1	Root;Bacteria;Actinobacteria;Actinobacteria (class);Solirubrobacterales;Conexibacteraceae
1	0	0	0	1	Root;Bacteria;Proteobacteria;Gammaproteobacteria;Oceanospirillales
0	1	0	0	1	Root;Bacteria;Firmicutes;Clostridia;Clostridiales;Clostridiaceae
0	1	0	0	1	Root;Bacteria;Proteobacteria;Alphaproteobacteria;Rhodobacterales;Rhodobacteraceae
1	0	0	0	1	Root;Bacteria;Proteobacteria;Gammaproteobacteria;Alteromonadales;Colwelliaceae
1	0	0	0	1	Root;Bacteria;Proteobacteria;Gammaproteobacteria;Alteromonadales;Pseudoalteromonadaceae;Pseudoalteromonas
0	1	0	0	1	Root;Bacteria;Fibrobacteres;Fibrobacteres (class);Fibrobacterales;Fibrobacteraceae
0	1	0	0	1	Root;Bacteria;Acidobacteria;Acidobacteria (class);Acidobacteriales;Acidobacteriaceae;Acidobacterium;Acidobacterium sp
0	1	0	0	1	Root;Bacteria;Firmicutes;Clostridia;Clostridiales
0	1	0	0	1	Root;Bacteria;Bacteroidetes;Sphingobacteria;Sphingobacteriales;Saprospiraceae;Haliscomenobacter;Haliscomenobacter sp
0	1	0	0	1	Root;Bacteria;Proteobacteria;Alphaproteobacteria;Rhodospirillales;Acetobacteraceae
0	1	0	0	1	Root;Bacteria;Proteobacteria;Alphaproteobacteria;Rhizobiales;Bradyrhizobiaceae;Bradyrhizobium
1	0	0	0	1	Root;Bacteria;Proteobacteria;Gammaproteobacteria;Alteromonadales;Shewanellaceae;Shewanella
0	1	0	0	1	Root;Bacteria;Proteobacteria;Alphaproteobacteria;Sphingomonadales;Sphingomonadaceae;Sphingosinicella
0	1	0	0	1	Root;Bacteria;Proteobacteria;Alphaproteobacteria;Rhizobiales;Methylobacteriaceae
0	1	0	0	1	Root;Bacteria;Nitrospirae;Nitrospira (class);Nitrospirales
0	1	0	0	1	Root;Bacteria;Proteobacteria;Alphaproteobacteria;Rhizobiales;Methylocystaceae;Methylocystis
0	1	0	0	1	Root;Bacteria;Actinobacteria;Actinobacteria (class);Actinomycetales;Nakamurellaceae;Nakamurella;Nakamurella sp
0	1	0	0	1	Root;Bacteria;Proteobacteria;Alphaproteobacteria;Sphingomonadales;Sphingomonadaceae;Sphingomonas;Sphingomonas kaistensis
0	1	0	0	1	Root;Bacteria;Chloroflexi;Caldilineae;Caldilineales
0	1	0	0	1	Root;Bacteria;Planctomycetes;Planctomycetacia;Planctomycetales
0	1	0	0	1	Root;Bacteria;Proteobacteria;Deltaproteobacteria
0	1	0	0	1	Root;Bacteria;Nitrospirae;Nitrospira (class);Nitrospirales
0	0	0	1	1	Root;Bacteria;Proteobacteria;Alphaproteobacteria;Rhizobiales;Methylocystaceae;Terasakiella
0	1	0	0	1	Root;Bacteria;Actinobacteria;Actinobacteria (class);Solirubrobacterales;Solirubrobacteraceae;Solirubrobacter;Solirubrobacter soli
1	0	0	0	1	Root;Bacteria;Proteobacteria;Alphaproteobacteria;Rhodobacterales;Rhodobacteraceae;Loktanella;Loktanella sp
0	1	0	0	1	Root;Bacteria;Chloroflexi;Chloroflexi (class);Chloroflexales
1	0	0	0	1	Root;Bacteria;Proteobacteria;Alphaproteobacteria;Rhodospirillales
0	1	0	0	1	Root;Bacteria;Proteobacteria;Alphaproteobacteria;Rhizobiales;Hyphomicrobiaceae
0	1	0	0	1	Root;Bacteria;Proteobacteria;Alphaproteobacteria;Rhizobiales;Bradyrhizobiaceae;Afipia;Afipia sp
0	1	0	0	1	Root;Bacteria;Proteobacteria;Alphaproteobacteria;Rhizobiales;Hyphomicrobiaceae;Rhodomicrobium;Rhodomicrobium sp
0	1	0	0	1	Root;Bacteria;Proteobacteria;Alphaproteobacteria;Rhizobiales;Hyphomicrobiaceae;Rhodomicrobium
0	1	0	0	1	Root;Bacteria;Actinobacteria;Actinobacteria (class);Solirubrobacterales;Patulibacteraceae
0	1	0	0	1	Root;Bacteria;Proteobacteria;Deltaproteobacteria;Myxococcales;Myxococcaceae;Anaeromyxobacter
0	1	0	0	1	Root;Bacteria;Proteobacteria;Gammaproteobacteria;Pseudomonadales;Pseudomonadaceae
0	1	0	0	1	Root;Bacteria;Proteobacteria;Alphaproteobacteria;Rhizobiales;Hyphomicrobiaceae;Prosthecomicrobium;Prosthecomicrobium mishustinii
0	1	0	0	1	Root;Bacteria;Proteobacteria;Gammaproteobacteria;Pseudomonadales;Pseudomonadaceae
0	1	0	0	1	Root;Bacteria;Actinobacteria;Actinobacteria (class);Actinomycetales;Nocardioidaceae;Nocardioides;Nocardioides sp
1	0	0	0	1	Root;Bacteria;Proteobacteria;Gammaproteobacteria;Alteromonadales;Pseudoalteromonadaceae;Pseudoalteromonas;Pseudoalteromonas sp
0	1	0	0	1	Root;Bacteria;Proteobacteria;Alphaproteobacteria;Rhodospirillales
0	1	0	0	1	Root;Bacteria;Actinobacteria;Actinobacteria (class);Acidimicrobiales
0	1	0	0	1	Root;Bacteria;Proteobacteria;Deltaproteobacteria;Myxococcales;Polyangiaceae;Byssovorax;Byssovorax sp
0	1	0	0	1	Root;Bacteria;Bacteroidetes;Sphingobacteria;Sphingobacteriales;Sphingobacteriaceae;Sphingobacterium
0	1	0	0	1	Root;Bacteria;Proteobacteria;Deltaproteobacteria;Myxococcales
1	0	0	0	1	Root;Bacteria;Proteobacteria;Alphaproteobacteria;Rhodobacterales;Rhodobacteraceae;Ruegeria;Ruegeria sp
0	1	0	0	1	Root;Bacteria;Proteobacteria;Alphaproteobacteria;Rhizobiales;Beijerinckiaceae;Methylocapsa;Methylocapsa sp
0	0	0	1	1	Root;Bacteria;Firmicutes;Bacilli;Bacillales;Paenibacillaceae;Paenibacillus;Paenibacillus sp
0	1	0	0	1	Root
0	1	0	0	1	Root;Bacteria;Proteobacteria;Alphaproteobacteria;Rhodospirillales;Acetobacteraceae
0	1	0	0	1	Root;Bacteria;Proteobacteria;Betaproteobacteria;Burkholderiales;Alcaligenaceae
0	1	0	0	1	Root;Bacteria;Actinobacteria;Actinobacteria (class);Solirubrobacterales;Conexibacteraceae
0	1	0	0	1	Root;Bacteria;Bacteroidetes;Cytophagia;Cytophagales
0	1	0	0	1	Root;Bacteria;Bacteroidetes;Sphingobacteria;Sphingobacteriales;Sphingobacteriaceae
0	1	0	0	1	Root;Bacteria;Proteobacteria;Alphaproteobacteria;Rhizobiales;Rhizobiaceae
1	0	0	0	1	Root;Bacteria;Proteobacteria;Alphaproteobacteria;Rhodobacterales;Rhodobacteraceae
0	1	0	0	1	Root;Bacteria;Actinobacteria;Actinobacteria (class);Actinomycetales;Propionibacteriaceae;Microlunatus
0	0	0	1	1	Root;Bacteria;Proteobacteria;Gammaproteobacteria;Oceanospirillales;Oceanospirillaceae;Marinomonas;Marinomonas vaga
0	1	0	0	1	Root;Bacteria;Spirochaetes;Spirochaetia;Spirochaetales;Spirochaetaceae
0	1	0	0	1	Root;Bacteria;Proteobacteria;Gammaproteobacteria;Methylococcales;Methylococcaceae;Methylococcus;Methylococcus sp
0	1	0	0	1	Root;Bacteria;Bacteroidetes;Cytophagia;Cytophagales
0	1	0	0	1	Root;Bacteria;Bacteroidetes;Cytophagia;Cytophagales;Cytophagaceae;Runella
1	0	0	0	1	Root;Bacteria;Proteobacteria;Gammaproteobacteria;Vibrionales;Vibrionaceae;Photobacterium
0	1	0	0	1	Root;Bacteria;Actinobacteria;Actinobacteria (class);Actinomycetales;Intrasporangiaceae;Phycicoccus
0	1	0	0	1	Root;Bacteria;Actinobacteria;Actinobacteria (class);Actinomycetales;Pseudonocardiaceae
0	1	0	0	1	Root;Bacteria;Proteobacteria;Alphaproteobacteria;Rhodobacterales;Rhodobacteraceae;Paracoccus;Paracoccus sp
0	1	0	0	1	Root;Bacteria;Actinobacteria;Actinobacteria (class);Actinomycetales;Pseudonocardiaceae
0	1	0	0	1	Root;Bacteria;Actinobacteria;Actinobacteria (class);Actinomycetales;Microbacteriaceae;Cryobacterium;Cryobacterium psychrophilum
0	1	0	0	1	Root;Bacteria;Chloroflexi;Anaerolineae;Anaerolineales
0	0	0	1	1	Root;Bacteria;Proteobacteria;Gammaproteobacteria;Oceanospirillales
0	1	0	0	1	Root;Bacteria;Chloroflexi;Caldilineae;Caldilineales
1	0	0	0	1	Root;Bacteria;Proteobacteria;Gammaproteobacteria;Alteromonadales;Pseudoalteromonadaceae;Pseudoalteromonas
0	1	0	0	1	Root;Bacteria;Bacteroidetes;Sphingobacteria;Sphingobacteriales;Sphingobacteriaceae
0	1	0	0	1	Root;Bacteria;Bacteroidetes;Sphingobacteria;Sphingobacteriales
0	1	0	0	1	Root;Bacteria;Firmicutes;Clostridia;Halanaerobiales;Halanaerobiaceae
1	0	0	0	1	Root;Bacteria;Proteobacteria;Gammaproteobacteria;Alteromonadales;Pseudoalteromonadaceae;Pseudoalteromonas
1	0	0	0	1	Root;Bacteria;Proteobacteria;Gammaproteobacteria;Vibrionales;Vibrionaceae;Vibrio;Vibrio sp
1	0	0	0	1	Root;Bacteria;Chloroflexi;Chloroflexi (class);Chloroflexales;Chloroflexaceae
1	0	0	0	1	Root;Bacteria;Proteobacteria;Gammaproteobacteria;Oceanospirillales
0	1	0	0	1	Root;Bacteria;Bacteroidetes;Cytophagia;Cytophagales;Cytophagaceae
0	1	0	0	1	Root;Bacteria;Proteobacteria;Gammaproteobacteria;Pseudomonadales;Pseudomonadaceae;Pseudomonas;Pseudomonas sp
0	0	0	1	1	Root;Bacteria;Chloroflexi;Anaerolineae;Anaerolineales
0	1	0	0	1	Root;Bacteria;Proteobacteria;Gammaproteobacteria;Xanthomonadales;Xanthomonadaceae;Lysobacter;Lysobacter sp
0	1	0	0	1	Root;Bacteria;Firmicutes;Clostridia;Clostridiales
0	1	0	0	1	Root;Bacteria;Proteobacteria;Alphaproteobacteria;Rhodospirillales;Acetobacteraceae;Paracraurococcus
0	1	0	0	1	Root;Bacteria;Bacteroidetes;Sphingobacteria;Sphingobacteriales;Saprospiraceae;Haliscomenobacter;Haliscomenobacter sp
1	0	0	0	1	Root;Bacteria;Proteobacteria;Gammaproteobacteria;Oceanospirillales;Oceanospirillaceae;Amphritea;Amphritea sp
0	1	0	0	1	Root;Bacteria;Proteobacteria;Alphaproteobacteria;Rhodospirillales
0	1	0	0	1	Root;Bacteria;Proteobacteria;Alphaproteobacteria;Caulobacterales;Caulobacteraceae;Phenylobacterium;Phenylobacterium koreense
0	1	0	0	1	Root;Bacteria;Bacteroidetes;Flavobacteria;Flavobacteriales;Flavobacteriaceae
0	1	0	0	1	Root;Bacteria;Proteobacteria;Alphaproteobacteria;Rhizobiales;Bradyrhizobiaceae;Afipia;Afipia sp
0	0	0	1	1	Root;Bacteria;Proteobacteria;Gammaproteobacteria;Pseudomonadales;Moraxellaceae;Psychrobacter;Psychrobacter sp
0	1	0	0	1	Root;Bacteria;Planctomycetes;Planctomycetacia;Planctomycetales;Planctomycetaceae;Pirellula
0	1	0	0	1	Root;Bacteria;Proteobacteria;Alphaproteobacteria;Rhizobiales;Bradyrhizobiaceae;Afipia
0	0	0	1	1	Root;Bacteria;Proteobacteria;Gammaproteobacteria;Oceanospirillales;Hahellaceae;Endozoicomonas;Endozoicomonas elysicola
1	0	0	0	1	Root;Bacteria;Proteobacteria;Gammaproteobacteria;Alteromonadales;Pseudoalteromonadaceae;Pseudoalteromonas;Pseudoalteromonas sp
0	1	0	0	1	Root;Bacteria;Proteobacteria;Alphaproteobacteria;Sphingomonadales;Erythrobacteraceae;Altererythrobacter;Altererythrobacter sp
0	0	0	1	1	Root;Bacteria;Proteobacteria;Gammaproteobacteria;Oceanospirillales
0	1	0	0	1	Root;Bacteria;Bacteroidetes;Cytophagia;Cytophagales;Cytophagaceae
0	0	0	1	1	Root;Bacteria;Proteobacteria;Gammaproteobacteria;Oceanospirillales;Oceanospirillaceae unclassified
0	1	0	0	1	Root;Bacteria;Proteobacteria;Deltaproteobacteria;Myxococcales
0	0	0	1	1	Root;Bacteria;Proteobacteria;Alphaproteobacteria;Rhodobacterales;Rhodobacteraceae;Roseobacter
0	1	0	0	1	Root
0	1	0	0	1	Root;Bacteria;Proteobacteria;Alphaproteobacteria;Rhizobiales;Phyllobacteriaceae;Mesorhizobium
0	0	0	1	1	Root;Bacteria;Proteobacteria;Alphaproteobacteria;Rhizobiales;Methylobacteriaceae
0	0	0	1	1	Root;Bacteria;Proteobacteria;Gammaproteobacteria;Alteromonadales;Alteromonadaceae
1	0	0	0	1	Root;Bacteria;Proteobacteria;Gammaproteobacteria;Oceanospirillales
0	1	0	0	1	Root;Bacteria;Proteobacteria;Alphaproteobacteria;Rhizobiales;Methylocystaceae;Methylocystis;Methylocystis sp
